# Supplementary material for: Demographic, social, and behavioral correlates of SARS-CoV-2 seropositivity in a representative, population-based study of Minnesota residents
Source: PLoS One. 2023 Jun 15;18(6):e0279660. doi: 10.1371/journal.pone.0279660 (PMC10270347; doi:10.1371/journal.pone.0279660)
Supplement: S1 File — (CSV) [file pone.0279660.s001.csv]

P_DENSE	INC_BANNER	AGE_BANNER	NORM_WEIGHT	Pos	Sex	HH05	HH617	HH18tot	GenH	CovSx	HiRisk	whitey	edu	ObMed	Big2bi	MHbi	HHBanner
(3) Urban	(2) $30k to less than $60k	(2) 23-64	0.133772475	1	Female	0	0	1	1	0	1	White	Associates/Bachelors Degree	Below Median	1	Any Poor MH Reported	(2) +1 other adult only
(2) Suburban	(4) More than $125k	(2) 23-64	0.564049928	1	Female	0	1	1	0	1	1	White	Associates/Bachelors Degree	At or Above Median	0	No Poor MH Reported	(3) 1 or 2 kids
(3) Urban	(3) $60k to less than $125k	(88) Removed for disclosure risk	2.243641597	1	Male	0	0	1	1	0	0	Non-White	Post-Grad Degree	Below Median	1	Any Poor MH Reported	(2) +1 other adult only
(3) Urban	(2) $30k to less than $60k	(2) 23-64	0.433918049	1	Female	0	0	1	1	1	1	White	Associates/Bachelors Degree	Below Median	1	Any Poor MH Reported	(2) +1 other adult only
(3) Urban	(4) More than $125k	(2) 23-64	0.318726284	1	Female	0	0	1	0	0	1	White	Post-Grad Degree	At or Above Median	1	Any Poor MH Reported	(2) +1 other adult only
(2) Suburban	(3) $60k to less than $125k	(2) 23-64	0.510175671	1	Male	0	1	0	1	1	1	White	Post-Grad Degree	At or Above Median	0	Any Poor MH Reported	(4) 3 or more kids
(3) Urban	(3) $60k to less than $125k	(88) Removed for disclosure risk	0.518042039	1	Male	0	0	1	1	1	1	Non-White	Associates/Bachelors Degree	Below Median	1	No Poor MH Reported	(2) +1 other adult only
(3) Urban	(3) $60k to less than $125k	(2) 23-64	0.450852224	1	Male	0	1	1	1	0	1	White	Associates/Bachelors Degree	At or Above Median	1	Any Poor MH Reported	(3) 1 or 2 kids
(2) Suburban	(3) $60k to less than $125k	(2) 23-64	0.17606997	1	Female	0	0	1	1	1	1	White	Associates/Bachelors Degree	Below Median	1	Any Poor MH Reported	(2) +1 other adult only
(1) Rural	(3) $60k to less than $125k	(2) 23-64	0.706169616	1	Female	0	0	1	0	1	1	White	Associates/Bachelors Degree	Below Median	1	Any Poor MH Reported	(2) +1 other adult only
(3) Urban	(4) More than $125k	(88) Removed for disclosure risk	0.908027206	1	Male	1	0	1	0	0	1	Non-White	Associates/Bachelors Degree	Below Median	1	Any Poor MH Reported	(4) 3 or more kids
(1) Rural	(2) $30k to less than $60k	(2) 23-64	2.518068539	1	Male	0	0	0	1	1	0	White	Less than College Degree	Below Median	0	No Poor MH Reported	(1) Alone
(1) Rural	(3) $60k to less than $125k	(3) 65+	0.433809799	1	Female	0	0	0	1	0	0	White	Less than College Degree	At or Above Median	1	No Poor MH Reported	(1) Alone
(3) Urban	(3) $60k to less than $125k	(88) Removed for disclosure risk	0.275064607	1	Female	0	0	0	1	1	1	Non-White	Post-Grad Degree	At or Above Median	1	Any Poor MH Reported	(1) Alone
(3) Urban	(3) $60k to less than $125k	(2) 23-64	0.447895381	1	Female	0	0	1	1	1	1	White	Post-Grad Degree	At or Above Median	1	Any Poor MH Reported	(2) +1 other adult only
(3) Urban	(4) More than $125k	(88) Removed for disclosure risk	1.451231723	1	Male	0	1	1	0	0	1	Non-White	Post-Grad Degree	Below Median	0	Any Poor MH Reported	(3) 1 or 2 kids
(2) Suburban	(4) More than $125k	(2) 23-64	1.470764026	1	Male	0	0	0	0	0	1	White	Associates/Bachelors Degree	Below Median	0	No Poor MH Reported	(1) Alone
(3) Urban	(1) Less than $30,000	(88) Removed for disclosure risk	5.323017998	1	Male	0	0	0	0	1	1	Non-White	Less than College Degree	Below Median	1	Any Poor MH Reported	(1) Alone
(2) Suburban	(2) $30k to less than $60k	(3) 65+	0.112740194	1	Female	0	0	1	1	1	1	White	Associates/Bachelors Degree	At or Above Median	1	Any Poor MH Reported	(2) +1 other adult only
(3) Urban	(2) $30k to less than $60k	(88) Removed for disclosure risk	3.439472641	1	Female	1	1	1	0	0	1	Non-White	Less than College Degree	At or Above Median	1	Any Poor MH Reported	(3) 1 or 2 kids
(3) Urban	(4) More than $125k	(3) 65+	0.086871182	1	Female	0	0	1	1	1	1	White	Post-Grad Degree	At or Above Median	1	Any Poor MH Reported	(2) +1 other adult only
(3) Urban	(4) More than $125k	(2) 23-64	0.430592924	1	Female	0	0	1	1	0	0	White	Post-Grad Degree	Below Median	1	Any Poor MH Reported	(2) +1 other adult only
(3) Urban	(3) $60k to less than $125k	(88) Removed for disclosure risk	3.071737767	1	Male	0	1	1	1	1	1	Non-White	Associates/Bachelors Degree	Below Median	1	Any Poor MH Reported	(3) 1 or 2 kids
(3) Urban	(3) $60k to less than $125k	(2) 23-64	1.107288314	1	Female	0	1	1	1	1	1	White	Less than College Degree	At or Above Median	1	Any Poor MH Reported	(3) 1 or 2 kids
(3) Urban	(4) More than $125k	(2) 23-64	0.701062406	1	Male	0	0	1	1	0	1	White	Associates/Bachelors Degree	Below Median	0	No Poor MH Reported	(2) +1 other adult only
(2) Suburban	(3) $60k to less than $125k	(2) 23-64	0.559523311	1	Female	1	0	1	0	0	1	White	Post-Grad Degree	At or Above Median	1	No Poor MH Reported	(3) 1 or 2 kids
(3) Urban	(3) $60k to less than $125k	(3) 65+	0.327463168	1	Female	0	0	0	1	0	0	White	Less than College Degree	Below Median	1	No Poor MH Reported	(1) Alone
(1) Rural	(1) Less than $30,000	(88) Removed for disclosure risk	5.323017998	1	Male	0	0	1	1	1	1	Non-White	Less than College Degree	Below Median	1	Any Poor MH Reported	(2) +1 other adult only
(3) Urban	(4) More than $125k	(2) 23-64	2.311548938	1	Male	0	0	1	1	0	0	White	Associates/Bachelors Degree	Below Median	0	Any Poor MH Reported	(2) +1 other adult only
(1) Rural	(2) $30k to less than $60k	(2) 23-64	1.701754112	1	Female	1	1	1	1	0	1	White	Associates/Bachelors Degree	Below Median	0	Any Poor MH Reported	(4) 3 or more kids
(3) Urban	(3) $60k to less than $125k	(2) 23-64	3.337515381	1	Male	0	1	1	0	1	1	White	Associates/Bachelors Degree	At or Above Median	1	Any Poor MH Reported	(3) 1 or 2 kids
(2) Suburban	(2) $30k to less than $60k	(88) Removed for disclosure risk	0.444357566	1	Male	0	0	1	1	1	1	Non-White	Associates/Bachelors Degree	At or Above Median	1	No Poor MH Reported	(2) +1 other adult only
(3) Urban	(3) $60k to less than $125k	(3) 65+	0.294010769	1	Male	0	0	1	1	1	1	White	Associates/Bachelors Degree	Below Median	1	No Poor MH Reported	(2) +1 other adult only
(3) Urban	(4) More than $125k	(3) 65+	0.449733516	1	Female	0	0	1	0	0	1	White	Less than College Degree	Below Median	1	Any Poor MH Reported	(2) +1 other adult only
(3) Urban	(3) $60k to less than $125k	(2) 23-64	0.418356217	1	Female	0	0	0	1	1	0	White	Associates/Bachelors Degree	Below Median	1	Any Poor MH Reported	(1) Alone
(3) Urban	(1) Less than $30,000	(3) 65+	1.159391803	1	Male	0	0	0	1	0	1	White	Less than College Degree	Below Median	1	Any Poor MH Reported	(1) Alone
(3) Urban	(2) $30k to less than $60k	(2) 23-64	0.6195846	1	Male	0	0	0	1	0	0	White	Associates/Bachelors Degree	Below Median	1	Any Poor MH Reported	(1) Alone
(3) Urban	(2) $30k to less than $60k	(3) 65+	0.34508064	1	Male	0	0	1	1	1	1	White	Associates/Bachelors Degree	Below Median	1	No Poor MH Reported	(2) +1 other adult only
(3) Urban	(4) More than $125k	(2) 23-64	1.061451654	1	Male	0	0	1	1	1	1	White	Associates/Bachelors Degree	Below Median	1	Any Poor MH Reported	(2) +1 other adult only
(3) Urban	(4) More than $125k	(2) 23-64	1.478185599	1	Male	0	0	1	1	0	0	White	Associates/Bachelors Degree	Below Median	1	Any Poor MH Reported	(2) +1 other adult only
(1) Rural	(1) Less than $30,000	(2) 23-64	4.536981374	1	Female	0	0	1	0	1	1	White	Less than College Degree	Below Median	1	Any Poor MH Reported	(2) +1 other adult only
(3) Urban	(2) $30k to less than $60k	(2) 23-64	5.126738313	1	Female	0	1	1	0	1	1	White	Less than College Degree	At or Above Median	1	Any Poor MH Reported	(3) 1 or 2 kids
(1) Rural	(3) $60k to less than $125k	(88) Removed for disclosure risk	0.316203458	1	Female	0	1	1	1	0	0	Non-White	Associates/Bachelors Degree	Below Median	0	Any Poor MH Reported	(4) 3 or more kids
(3) Urban	(4) More than $125k	(2) 23-64	0.830540851	1	Female	0	0	0	1	1	1	White	Associates/Bachelors Degree	Below Median	0	Any Poor MH Reported	(1) Alone
(2) Suburban	(3) $60k to less than $125k	(2) 23-64	0.217733192	1	Female	0	0	0	1	0	1	White	Associates/Bachelors Degree	Below Median	0	Any Poor MH Reported	(1) Alone
(1) Rural	(2) $30k to less than $60k	(2) 23-64	1.110428596	1	Female	0	1	1	0	1	1	White	Less than College Degree	Below Median	0	No Poor MH Reported	(4) 3 or more kids
(2) Suburban	(3) $60k to less than $125k	(2) 23-64	0.390137126	1	Female	0	0	1	1	1	0	White	Associates/Bachelors Degree	Below Median	0	Any Poor MH Reported	(2) +1 other adult only
(3) Urban	(2) $30k to less than $60k	(2) 23-64	0.23667833	1	Female	0	0	0	1	1	1	White	Associates/Bachelors Degree	Below Median	0	Any Poor MH Reported	(1) Alone
(3) Urban	(3) $60k to less than $125k	(88) Removed for disclosure risk	0.459416417	1	Female	0	0	1	1	0	1	Non-White	Associates/Bachelors Degree	Below Median	0	Any Poor MH Reported	(2) +1 other adult only
(3) Urban	(4) More than $125k	(2) 23-64	0.32981674	1	Female	0	1	1	0	1	1	White	Associates/Bachelors Degree	At or Above Median	1	Any Poor MH Reported	(4) 3 or more kids
(3) Urban	(1) Less than $30,000	(2) 23-64	0.283132991	1	Female	0	0	1	1	1	1	White	Associates/Bachelors Degree	At or Above Median	1	Any Poor MH Reported	(2) +1 other adult only
(3) Urban	(3) $60k to less than $125k	(88) Removed for disclosure risk	0.485435625	0	Female	0	0	1	0	0	0	Non-White	Associates/Bachelors Degree	At or Above Median	1	Any Poor MH Reported	(2) +1 other adult only
(3) Urban	(4) More than $125k	(88) Removed for disclosure risk	2.540872484	0	Female	1	1	1	1	1	1	Non-White	Associates/Bachelors Degree	At or Above Median	1	Any Poor MH Reported	(3) 1 or 2 kids
(3) Urban	(3) $60k to less than $125k	(2) 23-64	0.276506249	0	Female	0	0	1	1	1	0	White	Post-Grad Degree	At or Above Median	1	Any Poor MH Reported	(2) +1 other adult only
(1) Rural	(4) More than $125k	(2) 23-64	0.263151776	0	Female	0	0	1	1	1	1	White	Post-Grad Degree	At or Above Median	1	Any Poor MH Reported	(2) +1 other adult only
(3) Urban	(3) $60k to less than $125k	(2) 23-64	0.590949218	0	Male	0	0	1	1	1	1	White	Associates/Bachelors Degree	At or Above Median	1	Any Poor MH Reported	(2) +1 other adult only
(3) Urban	(4) More than $125k	(88) Removed for disclosure risk	1.590227382	0	Male	0	1	1	1	0	0	Non-White	Associates/Bachelors Degree	Below Median	1	No Poor MH Reported	(3) 1 or 2 kids
(3) Urban	(3) $60k to less than $125k	(2) 23-64	0.787262155	0	Female	0	0	1	0	0	1	White	Associates/Bachelors Degree	At or Above Median	1	No Poor MH Reported	(2) +1 other adult only
(1) Rural	(3) $60k to less than $125k	(2) 23-64	0.540416791	0	Male	0	0	1	1	1	1	White	Associates/Bachelors Degree	At or Above Median	1	Any Poor MH Reported	(2) +1 other adult only
(1) Rural	(2) $30k to less than $60k	(2) 23-64	0.527463007	0	Male	0	0	0	0	1	1	White	Post-Grad Degree	Below Median	1	Any Poor MH Reported	(1) Alone
(3) Urban	(3) $60k to less than $125k	(3) 65+	0.373302419	0	Male	0	0	1	0	1	1	White	Post-Grad Degree	At or Above Median	1	Any Poor MH Reported	(2) +1 other adult only
(3) Urban	(2) $30k to less than $60k	(3) 65+	3.994414991	0	Female	0	0	0	1	1	1	White	Less than College Degree	At or Above Median	1	Any Poor MH Reported	(1) Alone
(3) Urban	(3) $60k to less than $125k	(88) Removed for disclosure risk	0.282065908	0	Female	1	0	1	1	0	0	Non-White	Post-Grad Degree	At or Above Median	1	Any Poor MH Reported	(3) 1 or 2 kids
(3) Urban	(3) $60k to less than $125k	(88) Removed for disclosure risk	0.18945591	0	Female	0	0	0	1	0	1	Non-White	Post-Grad Degree	At or Above Median	1	Any Poor MH Reported	(1) Alone
(3) Urban	(4) More than $125k	(2) 23-64	0.671206669	0	Male	0	0	1	1	0	0	White	Associates/Bachelors Degree	At or Above Median	1	No Poor MH Reported	(2) +1 other adult only
(2) Suburban	(2) $30k to less than $60k	(88) Removed for disclosure risk	1.261291393	0	Female	0	0	1	1	1	1	Non-White	Associates/Bachelors Degree	At or Above Median	0	Any Poor MH Reported	(2) +1 other adult only
(3) Urban	(2) $30k to less than $60k	(3) 65+	1.31716133	0	Male	0	0	0	1	1	1	White	Associates/Bachelors Degree	At or Above Median	1	Any Poor MH Reported	(1) Alone
(3) Urban	(2) $30k to less than $60k	(88) Removed for disclosure risk	0.240761901	0	Female	0	0	1	1	1	1	Non-White	Associates/Bachelors Degree	At or Above Median	1		(2) +1 other adult only
(2) Suburban	(1) Less than $30,000	(3) 65+	3.725573749	0	Female	0	0	0	0	0	1	White	Less than College Degree	At or Above Median	1	Any Poor MH Reported	(1) Alone
(3) Urban	(4) More than $125k	(2) 23-64	0.271206983	0	Female	0	0	1	0	1	1	White	Associates/Bachelors Degree	Below Median	1	Any Poor MH Reported	(2) +1 other adult only
(3) Urban	(4) More than $125k	(88) Removed for disclosure risk	1.175089506	0	Male	0	0	1	1	1	1	Non-White	Post-Grad Degree	At or Above Median	1	Any Poor MH Reported	(2) +1 other adult only
(3) Urban	(3) $60k to less than $125k	(2) 23-64	0.70929337	0	Male	0	0	1	0	1	1	White	Associates/Bachelors Degree	At or Above Median	1	Any Poor MH Reported	(2) +1 other adult only
(3) Urban	(2) $30k to less than $60k	(2) 23-64	0.336859084	0	Female	0	0	0	1	1	1	White	Associates/Bachelors Degree	At or Above Median	1	Any Poor MH Reported	(1) Alone
(3) Urban	(3) $60k to less than $125k	(88) Removed for disclosure risk	1.944977141	0	Male	0	0	1	0	1	1	Non-White	Associates/Bachelors Degree	Below Median	1	No Poor MH Reported	(2) +1 other adult only
(3) Urban	(2) $30k to less than $60k	(2) 23-64	2.126836583	0	Male	0	0	1	1	1	1	White	Less than College Degree	At or Above Median	1	Any Poor MH Reported	(2) +1 other adult only
(3) Urban	(2) $30k to less than $60k	(2) 23-64	0.747241125	0	Male	0	0	0	1	1	1	White	Associates/Bachelors Degree	At or Above Median	1	Any Poor MH Reported	(1) Alone
(3) Urban	(3) $60k to less than $125k	(88) Removed for disclosure risk	0.503750257	0	Female	0	1	0	0	0	1	Non-White	Associates/Bachelors Degree	Below Median	1	No Poor MH Reported	(3) 1 or 2 kids
(3) Urban	(4) More than $125k	(2) 23-64	0.457226259	0	Male	1	0	1	1	1	1	White	Associates/Bachelors Degree	At or Above Median	1	Any Poor MH Reported	(3) 1 or 2 kids
(3) Urban	(4) More than $125k	(88) Removed for disclosure risk	0.278488472	0	Male	0	0	1	1	1	1	Non-White	Associates/Bachelors Degree	Below Median	1	Any Poor MH Reported	(2) +1 other adult only
(3) Urban	(3) $60k to less than $125k	(3) 65+	0.982186479	0	Male	0	0	1	1	1	1	White	Associates/Bachelors Degree	Below Median	1	No Poor MH Reported	(2) +1 other adult only
(3) Urban		(2) 23-64	0.431962521	0	Male	0	0	0	0	0	1	White	Associates/Bachelors Degree	Below Median	1	Any Poor MH Reported	(1) Alone
(3) Urban	(3) $60k to less than $125k	(3) 65+	0.255780388	0	Male	0	0	0	0	0	1	White	Post-Grad Degree	Below Median	1	No Poor MH Reported	(1) Alone
(3) Urban	(4) More than $125k	(2) 23-64	0.499647845	0	Male	0	0	1	1	1	1	White	Post-Grad Degree	At or Above Median	1	Any Poor MH Reported	(2) +1 other adult only
(3) Urban	(4) More than $125k	(2) 23-64	0.467637942	0	Female	1	0	0	1	1	1	White	Associates/Bachelors Degree	At or Above Median	1	Any Poor MH Reported	(3) 1 or 2 kids
(3) Urban	(3) $60k to less than $125k	(88) Removed for disclosure risk	4.071785036	0	Female	0	0	0	0	1	1	Non-White	Less than College Degree	At or Above Median	1	Any Poor MH Reported	(1) Alone
(3) Urban	(1) Less than $30,000	(2) 23-64	0.557712886	0	Male	0	0	0	0	0	1	White	Associates/Bachelors Degree	Below Median	0	Any Poor MH Reported	(1) Alone
(3) Urban	(3) $60k to less than $125k	(2) 23-64	0.51306053	0	Male	0	0	0	1	1	1	White	Associates/Bachelors Degree	Below Median	1	Any Poor MH Reported	(1) Alone
(3) Urban	(3) $60k to less than $125k	(2) 23-64	0.678750813	0	Male	0	0	1	1	1	1	White	Associates/Bachelors Degree	At or Above Median	0	Any Poor MH Reported	(2) +1 other adult only
(3) Urban	(3) $60k to less than $125k	(3) 65+	3.378832337	0	Female	0	0	1	1	0	1	White	Less than College Degree	At or Above Median	1	Any Poor MH Reported	(2) +1 other adult only
(3) Urban	(3) $60k to less than $125k	(3) 65+	0.093031769	0	Female	0	0	0	1	1	0	White	Associates/Bachelors Degree	Below Median	1	Any Poor MH Reported	(1) Alone
(3) Urban	(1) Less than $30,000	(1) 18-22	0.747241125	0	Male	0	0	1	0	0	0	White	Associates/Bachelors Degree	Below Median	1	Any Poor MH Reported	(2) +1 other adult only
(3) Urban	(3) $60k to less than $125k	(88) Removed for disclosure risk	0.386766162	0	Female	0	0	1	0	1	1	Non-White	Associates/Bachelors Degree	At or Above Median	1	Any Poor MH Reported	(2) +1 other adult only
(2) Suburban	(1) Less than $30,000	(2) 23-64	0.213954429	0	Female	0	0	0	0	1	1	White	Post-Grad Degree	At or Above Median	1	Any Poor MH Reported	(1) Alone
(2) Suburban	(3) $60k to less than $125k	(88) Removed for disclosure risk	0.507283611	0	Female	1	0	1	1	0	1	Non-White	Post-Grad Degree	At or Above Median	1	Any Poor MH Reported	(3) 1 or 2 kids
(2) Suburban	(3) $60k to less than $125k	(3) 65+	0.397433151	0	Male	0	0	0	1	0	1	White	Associates/Bachelors Degree	At or Above Median	1	Any Poor MH Reported	(1) Alone
(3) Urban	(1) Less than $30,000	(2) 23-64	0.175919493	0	Female	0	0	0	0	1	1	White	Associates/Bachelors Degree	Below Median	1	Any Poor MH Reported	(1) Alone
(3) Urban	(3) $60k to less than $125k	(2) 23-64	0.747241125	0	Male	0	0	0	1	1	1	White	Associates/Bachelors Degree	Below Median	1	Any Poor MH Reported	(1) Alone
(3) Urban	(4) More than $125k	(3) 65+	0.08789754	0	Female	0	0	1	1	1	1	White	Associates/Bachelors Degree	Below Median	1	Any Poor MH Reported	(2) +1 other adult only
(3) Urban	(3) $60k to less than $125k	(88) Removed for disclosure risk	0.482079857	0	Female	1	0	1	1	0	1	Non-White	Post-Grad Degree	At or Above Median	1	Any Poor MH Reported	(3) 1 or 2 kids
(3) Urban	(3) $60k to less than $125k	(88) Removed for disclosure risk	1.865090803	0	Female	0	1	1	0	1	1	Non-White	Less than College Degree	At or Above Median	1	Any Poor MH Reported	(4) 3 or more kids
(2) Suburban	(3) $60k to less than $125k	(3) 65+	0.334160075	0	Male	0	0	1	1	0	1	White	Associates/Bachelors Degree	At or Above Median	1	No Poor MH Reported	(2) +1 other adult only
(3) Urban	(1) Less than $30,000	(3) 65+	0.212823619	0	Female	0	0	0	0	1	1	White	Post-Grad Degree	At or Above Median	1	Any Poor MH Reported	(1) Alone
(2) Suburban	(3) $60k to less than $125k	(88) Removed for disclosure risk	2.37195358	0	Female	0	0	1	1	1	0	Non-White	Less than College Degree	Below Median	1	Any Poor MH Reported	(2) +1 other adult only
(3) Urban	(3) $60k to less than $125k	(88) Removed for disclosure risk	0.503750257	0	Female	1	0	1	1	0	1	Non-White	Associates/Bachelors Degree	Below Median	0	Any Poor MH Reported	(3) 1 or 2 kids
(3) Urban	(4) More than $125k	(2) 23-64	1.466722887	0	Male	0	0	1	1	1	1	White	Associates/Bachelors Degree	At or Above Median	1	Any Poor MH Reported	(2) +1 other adult only
(3) Urban	(2) $30k to less than $60k	(88) Removed for disclosure risk	0.275064607	0	Female	0	0	0	1	0	0	Non-White	Associates/Bachelors Degree	At or Above Median	1	No Poor MH Reported	(1) Alone
(1) Rural	(3) $60k to less than $125k	(2) 23-64	0.414536607	0	Female	0	1	1	0	1	1	White	Associates/Bachelors Degree	At or Above Median	1	Any Poor MH Reported	(4) 3 or more kids
(3) Urban	(3) $60k to less than $125k	(88) Removed for disclosure risk	0.285576921	0	Male	0	0	1	1	0	0	Non-White	Post-Grad Degree	At or Above Median	1	Any Poor MH Reported	(2) +1 other adult only
(3) Urban	(4) More than $125k	(88) Removed for disclosure risk	0.817654953	0	Female	0	1	1	1	1	1	Non-White	Associates/Bachelors Degree	Below Median	0	Any Poor MH Reported	(3) 1 or 2 kids
(2) Suburban	(4) More than $125k	(2) 23-64	0.506168452	0	Male	0	1	1	1	0	1	White	Post-Grad Degree	At or Above Median	0	No Poor MH Reported	(3) 1 or 2 kids
(1) Rural	(2) $30k to less than $60k	(2) 23-64	0.706169616	0	Female	0	0	1	0	1	1	White	Associates/Bachelors Degree	Below Median	1	No Poor MH Reported	(2) +1 other adult only
(1) Rural	(3) $60k to less than $125k	(2) 23-64	1.638851178	0	Female	0	1	1	0	1	1	White	Less than College Degree	At or Above Median	1	Any Poor MH Reported	(3) 1 or 2 kids
(3) Urban	(3) $60k to less than $125k	(2) 23-64	1.516969329	0	Male	1	0	1	1	1	1	White	Associates/Bachelors Degree	At or Above Median	1	No Poor MH Reported	(3) 1 or 2 kids
(2) Suburban	(3) $60k to less than $125k	(2) 23-64	0.238498489	0	Female	0	0	0	1	1	1	White	Post-Grad Degree	At or Above Median	1	Any Poor MH Reported	(1) Alone
(3) Urban	(3) $60k to less than $125k	(2) 23-64	0.294570866	0	Female	0	0	1	0	1	1	White	Post-Grad Degree	At or Above Median	1	Any Poor MH Reported	(2) +1 other adult only
(3) Urban	(4) More than $125k	(2) 23-64	0.477007581	0	Male	1	0	1	1	0	0	White	Associates/Bachelors Degree	At or Above Median	1	Any Poor MH Reported	(3) 1 or 2 kids
(3) Urban	(3) $60k to less than $125k	(2) 23-64	0.242609332	0	Female	0	1	1	0	1	1	White	Post-Grad Degree	At or Above Median	1	Any Poor MH Reported	(3) 1 or 2 kids
(2) Suburban	(3) $60k to less than $125k	(88) Removed for disclosure risk	1.450374212	0	Male	0	0	0	1	0	1	Non-White	Post-Grad Degree	Below Median	0	No Poor MH Reported	(1) Alone
(1) Rural	(3) $60k to less than $125k	(2) 23-64	0.390137126	0	Female	1	1	1	1	0	0	White	Associates/Bachelors Degree	At or Above Median	1	Any Poor MH Reported	(4) 3 or more kids
(3) Urban	(4) More than $125k	(88) Removed for disclosure risk	0.503750257	0	Female	0	1	1	0	1	1	Non-White	Post-Grad Degree	At or Above Median	1	Any Poor MH Reported	(3) 1 or 2 kids
(3) Urban	(4) More than $125k	(2) 23-64	0.267700827	0	Female	1	1	1	1	1	0	White	Post-Grad Degree	At or Above Median	1	Any Poor MH Reported	(3) 1 or 2 kids
(2) Suburban	(3) $60k to less than $125k	(3) 65+	1.115446887	0	Male	0	0	1	0	1	1	White	Associates/Bachelors Degree	At or Above Median	1	No Poor MH Reported	(2) +1 other adult only
(3) Urban	(4) More than $125k	(2) 23-64	0.747241125	0	Male	0	0	1	1	1	1	White	Associates/Bachelors Degree	At or Above Median	1	Any Poor MH Reported	(2) +1 other adult only
(2) Suburban	(2) $30k to less than $60k	(88) Removed for disclosure risk	2.106293523	0	Female	1	1	1	1	1	1	Non-White	Less than College Degree	At or Above Median	0	Any Poor MH Reported	(4) 3 or more kids
(3) Urban	(2) $30k to less than $60k	(88) Removed for disclosure risk	2.523970745	0	Male	0	0	0	1	0	1	Non-White	Associates/Bachelors Degree	Below Median	0	No Poor MH Reported	(1) Alone
(1) Rural	(3) $60k to less than $125k	(2) 23-64	0.212266849	0	Female	0	0	1	1	1	0	White	Associates/Bachelors Degree	At or Above Median	1	Any Poor MH Reported	(2) +1 other adult only
(3) Urban	(3) $60k to less than $125k	(88) Removed for disclosure risk	0.18945591	0	Female	0	0	0	1	0	1	Non-White	Associates/Bachelors Degree	Below Median	1	Any Poor MH Reported	(1) Alone
(1) Rural	(1) Less than $30,000	(2) 23-64	1.940764815	0	Male	0	1	1	1	1	1	White	Associates/Bachelors Degree	At or Above Median	1	Any Poor MH Reported	(3) 1 or 2 kids
(2) Suburban	(4) More than $125k	(2) 23-64	5.748628398	0	Male	0	0	1	1	0	1	White	Less than College Degree	Below Median	0	No Poor MH Reported	(2) +1 other adult only
(3) Urban	(4) More than $125k	(2) 23-64	0.570464999	0	Male	0	1	1	1	0	0	White	Post-Grad Degree	At or Above Median	1	Any Poor MH Reported	(3) 1 or 2 kids
(3) Urban	(3) $60k to less than $125k	(2) 23-64	1.10129106	0	Male	0	0	1	1	1	1	White	Associates/Bachelors Degree	At or Above Median	0	Any Poor MH Reported	(2) +1 other adult only
(2) Suburban	(3) $60k to less than $125k	(88) Removed for disclosure risk	1.529621317	0	Male	0	1	1	0	0	1	Non-White	Associates/Bachelors Degree	At or Above Median	1	Any Poor MH Reported	(4) 3 or more kids
(3) Urban	(4) More than $125k	(88) Removed for disclosure risk	0.435837424	0	Female	0	0	1	1	1	1	Non-White	Post-Grad Degree	At or Above Median	1	Any Poor MH Reported	(2) +1 other adult only
(3) Urban	(1) Less than $30,000	(88) Removed for disclosure risk	0.347230146	0	Male	0	0	0	0	1	1	Non-White	Associates/Bachelors Degree	At or Above Median	1	Any Poor MH Reported	(1) Alone
(3) Urban	(2) $30k to less than $60k	(2) 23-64	0.875467421	0	Female	0	0	0	1	0	0	White	Associates/Bachelors Degree	Below Median	0	Any Poor MH Reported	(1) Alone
(3) Urban	(3) $60k to less than $125k	(3) 65+	0.120777427	0	Female	0	0	1	0	1	1	White	Post-Grad Degree	Below Median	1	No Poor MH Reported	(2) +1 other adult only
(3) Urban	(3) $60k to less than $125k	(1) 18-22	1.769513101	0	Female	0	1	1	1	0	1	White	Less than College Degree	At or Above Median	1	Any Poor MH Reported	(3) 1 or 2 kids
(2) Suburban	(1) Less than $30,000	(1) 18-22	0.938207037	0	Male	0	0	0	1	0	1	White	Associates/Bachelors Degree	Below Median	0	Any Poor MH Reported	(1) Alone
(3) Urban	(1) Less than $30,000	(88) Removed for disclosure risk	1.131603652	0	Female	0	0	1	0	1	1	Non-White	Less than College Degree	Below Median	1	Any Poor MH Reported	(2) +1 other adult only
(3) Urban	(1) Less than $30,000	(88) Removed for disclosure risk	0.463335565	0	Female	0	0	0	1	1	1	Non-White	Associates/Bachelors Degree	At or Above Median	1	Any Poor MH Reported	(1) Alone
(2) Suburban		(88) Removed for disclosure risk	1.006679848	0	Female	0	0	1	1	0	1	Non-White	Less than College Degree	At or Above Median	1	Any Poor MH Reported	(2) +1 other adult only
(3) Urban	(3) $60k to less than $125k	(2) 23-64	0.445031516	0	Female	1	0	1	1	1	1	White	Associates/Bachelors Degree	At or Above Median	1	Any Poor MH Reported	(3) 1 or 2 kids
(3) Urban	(3) $60k to less than $125k	(88) Removed for disclosure risk	0.70183662	0	Female	0	0	1	0	1	1	Non-White	Associates/Bachelors Degree	Below Median	1	Any Poor MH Reported	(2) +1 other adult only
(3) Urban	(3) $60k to less than $125k	(2) 23-64	0.198852122	0	Female	0	0	1	0	1	1	White	Post-Grad Degree	At or Above Median	1	No Poor MH Reported	(2) +1 other adult only
(3) Urban	(3) $60k to less than $125k	(3) 65+	0.164188437	0	Female	0	0	0	1	0	1	White	Post-Grad Degree	At or Above Median	1	Any Poor MH Reported	(1) Alone
(3) Urban	(3) $60k to less than $125k	(88) Removed for disclosure risk	1.02905324	0	Male	0	0	1	1	1	1	Non-White	Post-Grad Degree	Below Median	1	No Poor MH Reported	(2) +1 other adult only
(3) Urban	(3) $60k to less than $125k	(2) 23-64	0.758537758	0	Female	0	0	0	1	1	1	White	Less than College Degree	At or Above Median	1	Any Poor MH Reported	(1) Alone
(3) Urban	(3) $60k to less than $125k	(2) 23-64	0.680419719	0	Male	0	0	1	1	1	1	White	Post-Grad Degree	At or Above Median	1	Any Poor MH Reported	(2) +1 other adult only
(3) Urban	(4) More than $125k	(88) Removed for disclosure risk	0.209396359	0	Female	0	0	1	1	1	1	Non-White	Associates/Bachelors Degree	At or Above Median	1	Any Poor MH Reported	(2) +1 other adult only
(1) Rural	(2) $30k to less than $60k	(3) 65+	1.196351828	0	Male	0	0	0	1	1	1	White	Associates/Bachelors Degree	Below Median	1	No Poor MH Reported	(1) Alone
(3) Urban	(2) $30k to less than $60k	(3) 65+	1.064019531	0	Male	0	0	1	0	1	1	White	Associates/Bachelors Degree	Below Median	1	Any Poor MH Reported	(2) +1 other adult only
(3) Urban	(3) $60k to less than $125k	(88) Removed for disclosure risk	0.53653878	0	Male	0	0	1	0	1	1	Non-White	Post-Grad Degree	Below Median	1	No Poor MH Reported	(2) +1 other adult only
(3) Urban	(4) More than $125k	(2) 23-64	0.302817888	0	Female	0	0	1	1	1	0	White	Associates/Bachelors Degree	At or Above Median	1	Any Poor MH Reported	(2) +1 other adult only
(3) Urban	(2) $30k to less than $60k	(3) 65+	0.098138093	0	Female	0	0	0	1	1	0	White	Associates/Bachelors Degree	Below Median	1	Any Poor MH Reported	(1) Alone
(1) Rural	(1) Less than $30,000	(88) Removed for disclosure risk	6.549650048	0	Female	0	0	1	0	0	1	Non-White	Less than College Degree	Below Median	0	Any Poor MH Reported	(2) +1 other adult only
(3) Urban	(2) $30k to less than $60k	(3) 65+	0.316725378	0	Male	0	0	0	0	0	1	White	Associates/Bachelors Degree	At or Above Median	1	No Poor MH Reported	(1) Alone
(3) Urban	(3) $60k to less than $125k	(2) 23-64	0.162508911	0	Female	0	0	1	0	1	1	White	Associates/Bachelors Degree	At or Above Median	1	Any Poor MH Reported	(2) +1 other adult only
(2) Suburban	(3) $60k to less than $125k	(2) 23-64	0.181173968	0	Female	0	0	1	1	0	0	White	Associates/Bachelors Degree	At or Above Median	1	No Poor MH Reported	(2) +1 other adult only
(3) Urban	(4) More than $125k	(2) 23-64	0.777657528	0	Male	0	0	1	1	1	1	White	Associates/Bachelors Degree	At or Above Median	1	Any Poor MH Reported	(2) +1 other adult only
(3) Urban	(3) $60k to less than $125k	(2) 23-64	0.354448258	0	Female	0	0	0	0	1	0	White	Post-Grad Degree	At or Above Median	0	Any Poor MH Reported	(1) Alone
(2) Suburban	(3) $60k to less than $125k	(3) 65+	0.302184023	0	Male	0	0	0	0	1	1	White	Associates/Bachelors Degree	Below Median	0	No Poor MH Reported	(1) Alone
(3) Urban	(1) Less than $30,000	(2) 23-64	0.590949218	0	Male	0	0	1	1	1	1	White	Associates/Bachelors Degree	At or Above Median	1	Any Poor MH Reported	(2) +1 other adult only
(1) Rural	(3) $60k to less than $125k	(2) 23-64	1.510324376	0	Female	1	0	1	0	1	1	White	Associates/Bachelors Degree	Below Median	0	Any Poor MH Reported	(3) 1 or 2 kids
(3) Urban	(3) $60k to less than $125k	(88) Removed for disclosure risk	0.347230146	0	Male	0	0	0	1	0	1	Non-White	Post-Grad Degree	At or Above Median	1	Any Poor MH Reported	(1) Alone
(2) Suburban	(2) $30k to less than $60k	(3) 65+	0.985726009	0	Male	0	0	0	0	1	1	White	Less than College Degree	At or Above Median	1	Any Poor MH Reported	(1) Alone
(3) Urban	(3) $60k to less than $125k	(88) Removed for disclosure risk	0.164774317	0	Female	0	0	1	1	1	0	Non-White	Post-Grad Degree	At or Above Median	1	No Poor MH Reported	(2) +1 other adult only
(3) Urban	(4) More than $125k	(88) Removed for disclosure risk	0.176654337	0	Female	0	0	1	1	0	0	Non-White	Associates/Bachelors Degree	At or Above Median	1	No Poor MH Reported	(2) +1 other adult only
(3) Urban	(4) More than $125k	(88) Removed for disclosure risk	0.469844152	0	Female	0	0	0	0	1	1	Non-White	Post-Grad Degree	At or Above Median	1	Any Poor MH Reported	(1) Alone
(3) Urban	(4) More than $125k	(3) 65+	0.382976819	0	Male	0	0	0	1	0	1	White	Post-Grad Degree	At or Above Median	1	No Poor MH Reported	(1) Alone
(3) Urban	(3) $60k to less than $125k	(2) 23-64	0.671206669	0	Male	0	0	1	0	0	1	White	Associates/Bachelors Degree	Below Median	0	No Poor MH Reported	(2) +1 other adult only
(3) Urban	(4) More than $125k	(2) 23-64	0.364107234	0	Female	0	0	1	1	1	1	White	Associates/Bachelors Degree	At or Above Median	1	Any Poor MH Reported	(2) +1 other adult only
(2) Suburban	(2) $30k to less than $60k	(3) 65+	4.071785036	0	Female	0	0	0	0	1	1	White	Less than College Degree	Below Median	1	No Poor MH Reported	(1) Alone
(3) Urban	(3) $60k to less than $125k	(88) Removed for disclosure risk	0.184850638	0	Female	0	0	1	0	1	1	Non-White	Post-Grad Degree	Below Median	1	No Poor MH Reported	(2) +1 other adult only
(1) Rural	(3) $60k to less than $125k	(2) 23-64	0.248105088	0	Female	0	1	0	1	1	1	White	Associates/Bachelors Degree	At or Above Median	1	Any Poor MH Reported	(3) 1 or 2 kids
(3) Urban	(4) More than $125k	(2) 23-64	0.150906438	0	Female	0	0	1	1	1	1	White	Associates/Bachelors Degree	At or Above Median	1	Any Poor MH Reported	(2) +1 other adult only
(3) Urban	(2) $30k to less than $60k	(2) 23-64	0.195607284	0	Female	0	1	1	0	1	1	White	Associates/Bachelors Degree	At or Above Median	1	Any Poor MH Reported	(3) 1 or 2 kids
(2) Suburban	(2) $30k to less than $60k	(2) 23-64	1.128306135	0	Male	0	0	1	0	0	0	White	Associates/Bachelors Degree	At or Above Median	0	Any Poor MH Reported	(2) +1 other adult only
(2) Suburban	(3) $60k to less than $125k	(2) 23-64	1.644701518	0	Male	0	0	1	1	0	0	White	Associates/Bachelors Degree	Below Median	1	Any Poor MH Reported	(2) +1 other adult only
(3) Urban	(4) More than $125k	(2) 23-64	0.236713403	0	Female	1	1	1	1	0	1	White	Post-Grad Degree	At or Above Median	0	Any Poor MH Reported	(3) 1 or 2 kids
(2) Suburban	(3) $60k to less than $125k	(88) Removed for disclosure risk	0.219006124	0	Female	0	0	1	1	1	1	Non-White	Post-Grad Degree	At or Above Median	1		(2) +1 other adult only
(3) Urban	(3) $60k to less than $125k	(88) Removed for disclosure risk	0.306721153	0	Female	0	0	1	0	1	1	Non-White	Post-Grad Degree	At or Above Median	1	No Poor MH Reported	(2) +1 other adult only
(3) Urban	(3) $60k to less than $125k	(88) Removed for disclosure risk	0.135517445	0	Female	0	0	0	0	1	1	Non-White	Associates/Bachelors Degree	Below Median	1	Any Poor MH Reported	(1) Alone
(2) Suburban	(3) $60k to less than $125k	(2) 23-64	2.425737079	0	Male	0	0	1	1	0	0	White	Less than College Degree	At or Above Median	1	No Poor MH Reported	(2) +1 other adult only
(3) Urban	(4) More than $125k	(3) 65+	0.329617665	0	Male	0	0	1	1	1	1	White	Post-Grad Degree	At or Above Median	1	No Poor MH Reported	(2) +1 other adult only
(3) Urban	(3) $60k to less than $125k	(2) 23-64	0.675402609	0	Female	0	0	1	1	1	1	White	Less than College Degree	Below Median	0	Any Poor MH Reported	(2) +1 other adult only
(3) Urban	(3) $60k to less than $125k	(2) 23-64	1.032463102	0	Male	1	1	1	1	1	1	White	Associates/Bachelors Degree	At or Above Median	1	Any Poor MH Reported	(4) 3 or more kids
(3) Urban	(3) $60k to less than $125k	(2) 23-64	0.585630311	0	Male	0	0	0	1	0	1	White	Associates/Bachelors Degree	Below Median	1	Any Poor MH Reported	(1) Alone
(2) Suburban	(2) $30k to less than $60k	(3) 65+	0.643992822	0	Female	0	0	1	0	1	1	White	Less than College Degree	At or Above Median	1	Any Poor MH Reported	(2) +1 other adult only
(2) Suburban	(2) $30k to less than $60k	(2) 23-64	4.918057596	0	Female	0	0	1	1	1	0	White	Less than College Degree	Below Median	1	No Poor MH Reported	(2) +1 other adult only
(3) Urban	(3) $60k to less than $125k	(88) Removed for disclosure risk	0.292746595	0	Female	0	0	0	0	1	1	Non-White	Post-Grad Degree	At or Above Median	1	Any Poor MH Reported	(1) Alone
(3) Urban	(3) $60k to less than $125k	(2) 23-64	0.419387817	0	Male	0	0	1	1	0	1	White	Associates/Bachelors Degree	Below Median	1	Any Poor MH Reported	(2) +1 other adult only
(3) Urban	(3) $60k to less than $125k	(2) 23-64	0.617725067	0	Male	0	0	1	0	1	1	White	Post-Grad Degree	Below Median	1	Any Poor MH Reported	(2) +1 other adult only
(3) Urban	(3) $60k to less than $125k	(88) Removed for disclosure risk	0.151949039	0	Female	0	0	1	0	1	1	Non-White	Post-Grad Degree	At or Above Median	1	Any Poor MH Reported	(2) +1 other adult only
(3) Urban	(3) $60k to less than $125k	(2) 23-64	0.64280526	0	Male	0	0	0	1	1	1	White	Associates/Bachelors Degree	Below Median	0	No Poor MH Reported	(1) Alone
(2) Suburban	(4) More than $125k	(2) 23-64	1.162610201	0	Male	1	1	1	1	1	0	White	Post-Grad Degree	At or Above Median	1	No Poor MH Reported	(3) 1 or 2 kids
(3) Urban	(3) $60k to less than $125k	(2) 23-64	1.783603711	0	Male	1	0	1	0	1	1	White	Less than College Degree	Below Median	0	No Poor MH Reported	(3) 1 or 2 kids
(3) Urban	(4) More than $125k	(88) Removed for disclosure risk	0.768486358	0	Male	0	0	0	1	1	1	Non-White	Associates/Bachelors Degree	Below Median	1	Any Poor MH Reported	(1) Alone
(3) Urban	(2) $30k to less than $60k	(3) 65+	0.164188437	0	Female	0	0	0	0	0	1	White	Associates/Bachelors Degree	At or Above Median	1	Any Poor MH Reported	(1) Alone
(3) Urban	(4) More than $125k	(2) 23-64	0.615003768	0	Male	1	0	1	0	0	1	White	Post-Grad Degree	At or Above Median	1	Any Poor MH Reported	(3) 1 or 2 kids
(3) Urban	(4) More than $125k	(2) 23-64	0.224531931	0	Female	0	0	1	1	0	1	White	Post-Grad Degree	At or Above Median	1	Any Poor MH Reported	(2) +1 other adult only
(2) Suburban	(3) $60k to less than $125k	(3) 65+	0.397668127	0	Male	0	0	1	1	1	1	White	Associates/Bachelors Degree	Below Median	0	No Poor MH Reported	(2) +1 other adult only
(1) Rural	(3) $60k to less than $125k	(2) 23-64	0.418728221	0	Female	0	0	1	1	0	0	White	Associates/Bachelors Degree	At or Above Median	1	Any Poor MH Reported	(2) +1 other adult only
(3) Urban	(3) $60k to less than $125k	(2) 23-64	0.133772475	0	Female	0	0	1	1	1	1	White	Associates/Bachelors Degree	At or Above Median	1	Any Poor MH Reported	(2) +1 other adult only
(2) Suburban	(2) $30k to less than $60k	(3) 65+	0.371013688	0	Female	0	0	0	1	1	1	White	Less than College Degree	Below Median	1	Any Poor MH Reported	(1) Alone
(3) Urban	(4) More than $125k	(3) 65+	0.270589876	0	Male	0	0	1	1	0	0	White	Associates/Bachelors Degree	Below Median	1	Any Poor MH Reported	(2) +1 other adult only
(3) Urban	(3) $60k to less than $125k	(2) 23-64	1.621385479	0	Male	0	0	1	0	1	1	White	Associates/Bachelors Degree	Below Median	1	Any Poor MH Reported	(2) +1 other adult only
(1) Rural	(2) $30k to less than $60k	(3) 65+	4.071785036	0	Female	0	0	1	1	1	1	White	Less than College Degree	Below Median	1	No Poor MH Reported	(2) +1 other adult only
(3) Urban	(4) More than $125k	(2) 23-64	0.36785788	0	Female	1	1	1	1	1	1	White	Post-Grad Degree	At or Above Median	1	No Poor MH Reported	(4) 3 or more kids
(2) Suburban	(4) More than $125k	(2) 23-64	1.710831127	0	Male	0	0	0	1	1	0	White	Less than College Degree	Below Median	0	Any Poor MH Reported	(1) Alone
(3) Urban	(2) $30k to less than $60k	(3) 65+	0.59063855	0	Female	0	0	1	1	0	1	White	Less than College Degree	At or Above Median	1	No Poor MH Reported	(2) +1 other adult only
(3) Urban	(2) $30k to less than $60k	(3) 65+	0.092538098	0	Female	0	0	1	1	1	1	White	Associates/Bachelors Degree	Below Median	1	No Poor MH Reported	(2) +1 other adult only
(2) Suburban	(3) $60k to less than $125k	(88) Removed for disclosure risk	0.471929673	0	Male	0	0	1	1	1	1	Non-White	Post-Grad Degree	At or Above Median	1	No Poor MH Reported	(2) +1 other adult only
(2) Suburban	(4) More than $125k	(3) 65+	0.235933434	0	Male	0	0	1	1	1	0	White	Associates/Bachelors Degree	Below Median	1	Any Poor MH Reported	(2) +1 other adult only
(3) Urban	(3) $60k to less than $125k	(2) 23-64	0.272407033	0	Female	0	1	1	0	1	1	White	Associates/Bachelors Degree	Below Median	1	Any Poor MH Reported	(3) 1 or 2 kids
(3) Urban	(2) $30k to less than $60k	(2) 23-64	0.322752022	0	Female	0	0	0	1	1	1	White	Post-Grad Degree	Below Median	0	Any Poor MH Reported	(1) Alone
(1) Rural	(3) $60k to less than $125k	(2) 23-64	0.24269786	0	Female	0	0	1	1	0	1	White	Post-Grad Degree	At or Above Median	1	Any Poor MH Reported	(2) +1 other adult only
(3) Urban	(3) $60k to less than $125k	(3) 65+	0.180312753	0	Female	0	0	0	1	1	1	White	Post-Grad Degree	Below Median	1	Any Poor MH Reported	(1) Alone
(3) Urban	(4) More than $125k	(2) 23-64	0.391945531	0	Male	0	1	1	1	0	0	White	Post-Grad Degree	At or Above Median	1	Any Poor MH Reported	(3) 1 or 2 kids
(3) Urban	(3) $60k to less than $125k	(2) 23-64	0.680419719	0	Male	0	0	0	1	1	1	White	Associates/Bachelors Degree	Below Median	1	Any Poor MH Reported	(1) Alone
(1) Rural	(2) $30k to less than $60k	(88) Removed for disclosure risk	0.541541328	0	Female	0	0	1	1	1	1	Non-White	Associates/Bachelors Degree	Below Median	1	Any Poor MH Reported	(2) +1 other adult only
(3) Urban	(2) $30k to less than $60k	(2) 23-64	0.393777313	0	Female	0	1	1	1	1	1	White	Associates/Bachelors Degree	At or Above Median	1	Any Poor MH Reported	(3) 1 or 2 kids
(3) Urban	(4) More than $125k	(88) Removed for disclosure risk	0.625611308	0	Female	0	0	1	1	1	1	Non-White	Less than College Degree	Below Median	1	Any Poor MH Reported	(2) +1 other adult only
(3) Urban	(4) More than $125k	(88) Removed for disclosure risk	0.225199778	0	Female	0	1	1	1	1	0	Non-White	Post-Grad Degree	At or Above Median	1	Any Poor MH Reported	(3) 1 or 2 kids
(3) Urban	(3) $60k to less than $125k	(2) 23-64	0.484553193	0	Female	0	0	0	1	1	0	White	Associates/Bachelors Degree	At or Above Median	1	Any Poor MH Reported	(1) Alone
(2) Suburban	(4) More than $125k	(88) Removed for disclosure risk	0.693539266	0	Male	0	0	1	0	1	1	Non-White	Post-Grad Degree	At or Above Median	1	Any Poor MH Reported	(2) +1 other adult only
(3) Urban	(4) More than $125k	(2) 23-64	0.45434007	0	Male	0	0	1	1	1	1	White	Post-Grad Degree	At or Above Median	1	Any Poor MH Reported	(2) +1 other adult only
(3) Urban	(2) $30k to less than $60k	(88) Removed for disclosure risk	0.195302441	0	Female	0	0	0	1	1	1	Non-White	Post-Grad Degree	At or Above Median	1	Any Poor MH Reported	(1) Alone
(3) Urban	(3) $60k to less than $125k	(2) 23-64	0.506197156	0	Female	0	0	1	1	1	1	White	Post-Grad Degree	Below Median	1	Any Poor MH Reported	(2) +1 other adult only
(3) Urban	(3) $60k to less than $125k	(3) 65+	0.316725378	0	Male	0	0	0	1	0	1	White	Post-Grad Degree	At or Above Median	1	Any Poor MH Reported	(1) Alone
(3) Urban	(2) $30k to less than $60k	(3) 65+	0.126093094	0	Female	0	0	0	1	1	1	White	Associates/Bachelors Degree	Below Median	1	Any Poor MH Reported	(1) Alone
(3) Urban	(4) More than $125k	(2) 23-64	0.516550135	0	Male	0	0	1	1	1	1	White	Post-Grad Degree	At or Above Median	1		(2) +1 other adult only
(3) Urban	(2) $30k to less than $60k	(3) 65+	0.392008619	0	Female	0	0	0	1	1	1	White	Less than College Degree	Below Median	1	No Poor MH Reported	(1) Alone
(3) Urban	(3) $60k to less than $125k	(88) Removed for disclosure risk	0.812087684	0	Male	0	0	1	1	0	1	Non-White	Associates/Bachelors Degree	At or Above Median	1	Any Poor MH Reported	(2) +1 other adult only
(3) Urban	(4) More than $125k	(3) 65+	3.387835965	0	Female	0	0	1	1	1	1	White	Less than College Degree	Below Median	1	Any Poor MH Reported	(2) +1 other adult only
(2) Suburban	(3) $60k to less than $125k	(88) Removed for disclosure risk	5.521798489	0	Male	1	0	1	0	1	1	Non-White	Less than College Degree	Below Median	1	Any Poor MH Reported	(3) 1 or 2 kids
(3) Urban	(3) $60k to less than $125k	(3) 65+	0.163785722	0	Female	0	0	0	1	0	1	White	Post-Grad Degree	Below Median	1	Any Poor MH Reported	(1) Alone
(2) Suburban	(3) $60k to less than $125k	(3) 65+	0.378734974	0	Male	0	0	1	1	0	1	White	Associates/Bachelors Degree	At or Above Median	1	Any Poor MH Reported	(2) +1 other adult only
(3) Urban	(4) More than $125k	(3) 65+	5.323017998	0	Male	0	0	0	1	1	1	White	Less than College Degree	At or Above Median	1	Any Poor MH Reported	(1) Alone
(3) Urban	(3) $60k to less than $125k	(2) 23-64	0.424457021	0	Female	0	0	1	0	1	1	White	Associates/Bachelors Degree	At or Above Median	1	Any Poor MH Reported	(2) +1 other adult only
(2) Suburban	(3) $60k to less than $125k	(2) 23-64	0.355055972	0	Male	0	0	1	1	0	0	White	Post-Grad Degree	Below Median	1	Any Poor MH Reported	(2) +1 other adult only
(1) Rural	(4) More than $125k	(2) 23-64	0.418540773	0	Female	1	1	1	1	1	1	White	Post-Grad Degree	At or Above Median	1	Any Poor MH Reported	(4) 3 or more kids
(2) Suburban	(2) $30k to less than $60k	(3) 65+	1.122611355	0	Male	0	0	1	1	0	1	White	Less than College Degree	At or Above Median	1	Any Poor MH Reported	(2) +1 other adult only
(3) Urban	(3) $60k to less than $125k	(88) Removed for disclosure risk	0.275064607	0	Female	0	0	1	1	0	0	Non-White	Associates/Bachelors Degree	At or Above Median	1	Any Poor MH Reported	(2) +1 other adult only
(3) Urban	(3) $60k to less than $125k	(2) 23-64	0.405304701	0	Male	1	0	1	1	1	0	White	Post-Grad Degree	Below Median	1	Any Poor MH Reported	(3) 1 or 2 kids
(3) Urban	(4) More than $125k	(88) Removed for disclosure risk	0.164774317	0	Female	0	0	1	0	1	1	Non-White	Post-Grad Degree	Below Median	1	No Poor MH Reported	(2) +1 other adult only
(3) Urban	(3) $60k to less than $125k	(2) 23-64	0.392066266	0	Female	0	0	0	1	1	1	White	Post-Grad Degree	At or Above Median	1	Any Poor MH Reported	(1) Alone
(3) Urban	(2) $30k to less than $60k	(2) 23-64	5.748628398	0	Male	0	0	1	1	1	1	White	Less than College Degree	Below Median	0	No Poor MH Reported	(2) +1 other adult only
(2) Suburban	(3) $60k to less than $125k	(3) 65+	0.638247918	0	Female	0	0	1	1	1	1	White	Associates/Bachelors Degree	At or Above Median	1	No Poor MH Reported	(2) +1 other adult only
(3) Urban	(4) More than $125k	(2) 23-64	0.271206983	0	Female	0	0	1	1	1	1	White	Associates/Bachelors Degree	At or Above Median	0	Any Poor MH Reported	(2) +1 other adult only
(3) Urban	(4) More than $125k	(2) 23-64	0.269017826	0	Female	0	0	1	1	1	0	White	Post-Grad Degree	Below Median	1	Any Poor MH Reported	(2) +1 other adult only
(3) Urban		(2) 23-64	0.461176364	0	Female	0	0	1	1	1	1	White	Post-Grad Degree	At or Above Median	1	Any Poor MH Reported	(2) +1 other adult only
(2) Suburban	(1) Less than $30,000	(88) Removed for disclosure risk	1.028258842	0	Female	0	0	0	0	0	0	Non-White	Less than College Degree	Below Median	1	No Poor MH Reported	(1) Alone
(3) Urban	(1) Less than $30,000	(2) 23-64	3.733238619	0	Female	0	0	1	1	0	1	White	Less than College Degree	Below Median	1	Any Poor MH Reported	(2) +1 other adult only
(1) Rural	(2) $30k to less than $60k	(3) 65+	0.76832299	0	Female	0	0	1	0	1	1	White	Less than College Degree	At or Above Median	1	Any Poor MH Reported	(2) +1 other adult only
(3) Urban	(3) $60k to less than $125k	(3) 65+	0.287695097	0	Male	0	0	0	1	1	1	White	Post-Grad Degree	Below Median	0	Any Poor MH Reported	(1) Alone
(3) Urban	(4) More than $125k	(2) 23-64	0.303870445	0	Female	0	0	1	1	0	0	White	Post-Grad Degree	At or Above Median	1	No Poor MH Reported	(2) +1 other adult only
(3) Urban	(3) $60k to less than $125k	(88) Removed for disclosure risk	4.536981374	0	Female	0	0	1	1	0	0	Non-White	Less than College Degree	Below Median	1	Any Poor MH Reported	(2) +1 other adult only
(2) Suburban	(4) More than $125k	(88) Removed for disclosure risk	0.52686872	0	Female	0	0	1	0	1	1	Non-White	Post-Grad Degree	At or Above Median	1	Any Poor MH Reported	(2) +1 other adult only
(3) Urban	(2) $30k to less than $60k	(2) 23-64	0.188297209	0	Female	0	0	0	0	0	1	White	Post-Grad Degree	Below Median	1	Any Poor MH Reported	(1) Alone
(3) Urban	(2) $30k to less than $60k	(88) Removed for disclosure risk	0.278488472	0	Male	0	0	0	1	1	1	Non-White	Associates/Bachelors Degree	Below Median	1	Any Poor MH Reported	(1) Alone
(3) Urban	(4) More than $125k	(2) 23-64	0.368876053	0	Female	0	0	1	1	1	1	White	Associates/Bachelors Degree	At or Above Median	1	Any Poor MH Reported	(2) +1 other adult only
(3) Urban	(4) More than $125k	(2) 23-64	0.598827052	0	Male	0	0	0	1	0	1	White	Post-Grad Degree	At or Above Median	1	Any Poor MH Reported	(1) Alone
(3) Urban	(4) More than $125k	(88) Removed for disclosure risk	1.18267569	0	Male	1	0	1	1	1	1	Non-White	Associates/Bachelors Degree	At or Above Median	1	Any Poor MH Reported	(3) 1 or 2 kids
(2) Suburban	(2) $30k to less than $60k	(2) 23-64	1.612296803	0	Male	0	0	1	0	1	0	White	Associates/Bachelors Degree	Below Median	1	No Poor MH Reported	(2) +1 other adult only
(2) Suburban	(1) Less than $30,000	(1) 18-22	1.18849062	0	Female	0	0	1	1	0	0	White	Less than College Degree	At or Above Median	1	Any Poor MH Reported	(2) +1 other adult only
(3) Urban	(4) More than $125k	(88) Removed for disclosure risk	1.428278149	0	Male	0	1	1	0	1	1	Non-White	Associates/Bachelors Degree	Below Median	1	Any Poor MH Reported	(3) 1 or 2 kids
(3) Urban	(4) More than $125k	(3) 65+	0.325356378	0	Male	0	0	1	0	0	1	White	Associates/Bachelors Degree	Below Median	1	No Poor MH Reported	(2) +1 other adult only
(3) Urban	(4) More than $125k	(2) 23-64	0.133772475	0	Female	0	0	1	1	1	0	White	Post-Grad Degree	At or Above Median	1	Any Poor MH Reported	(2) +1 other adult only
(3) Urban	(2) $30k to less than $60k	(88) Removed for disclosure risk	0.278488472	0	Male	0	0	0	0	0	1	Non-White	Associates/Bachelors Degree	Below Median	1	No Poor MH Reported	(1) Alone
(2) Suburban	(2) $30k to less than $60k	(88) Removed for disclosure risk	1.330373254	0	Female	0	1	0	1	1	1	Non-White	Post-Grad Degree	At or Above Median	1	Any Poor MH Reported	(3) 1 or 2 kids
(3) Urban	(3) $60k to less than $125k	(88) Removed for disclosure risk	0.956745948	0	Female	0	0	0	1	0	0	Non-White	Less than College Degree	Below Median	0	Any Poor MH Reported	(1) Alone
(3) Urban	(4) More than $125k	(2) 23-64	4.918057596	0	Female	0	1	0	0	1	1	White	Less than College Degree	At or Above Median	1	Any Poor MH Reported	(3) 1 or 2 kids
(3) Urban	(4) More than $125k	(2) 23-64	0.697498925	0	Male	0	1	1	0	1	1	White	Post-Grad Degree	At or Above Median	0	No Poor MH Reported	(3) 1 or 2 kids
(3) Urban	(4) More than $125k	(2) 23-64	0.218423684	0	Female	0	0	0	1	1	1	White	Associates/Bachelors Degree	Below Median	1	Any Poor MH Reported	(1) Alone
(3) Urban	(1) Less than $30,000	(88) Removed for disclosure risk	0.275064607	0	Female	0	0	0	1	1	1	Non-White	Associates/Bachelors Degree	Below Median	1	Any Poor MH Reported	(1) Alone
(3) Urban	(3) $60k to less than $125k	(2) 23-64	0.412413103	0	Female	0	1	1	1	0	1	White	Associates/Bachelors Degree	At or Above Median	1	Any Poor MH Reported	(4) 3 or more kids
(3) Urban	(3) $60k to less than $125k	(3) 65+	0.278121108	0	Male	0	0	1	1	1	1	White	Associates/Bachelors Degree	At or Above Median	1	Any Poor MH Reported	(2) +1 other adult only
(1) Rural	(2) $30k to less than $60k	(3) 65+	0.775283669	0	Female	0	0	0	1	0	1	White	Less than College Degree	Below Median	0	Any Poor MH Reported	(1) Alone
(3) Urban	(4) More than $125k	(2) 23-64	0.195607284	0	Female	0	0	1	1	1	0	White	Associates/Bachelors Degree	Below Median	1	Any Poor MH Reported	(2) +1 other adult only
(3) Urban	(3) $60k to less than $125k	(88) Removed for disclosure risk	0.787632025	0	Male	0	0	1	1	1	1	Non-White	Post-Grad Degree	At or Above Median	1	No Poor MH Reported	(2) +1 other adult only
(1) Rural	(3) $60k to less than $125k	(2) 23-64	0.706169616	0	Female	0	0	1	0	0	1	White	Associates/Bachelors Degree	At or Above Median	1	Any Poor MH Reported	(2) +1 other adult only
(3) Urban	(4) More than $125k	(2) 23-64	0.187918035	0	Female	0	0	1	1	0	1	White	Post-Grad Degree	Below Median	1	No Poor MH Reported	(2) +1 other adult only
(3) Urban	(3) $60k to less than $125k	(88) Removed for disclosure risk	0.184850638	0	Female	0	0	1	0	1	1	Non-White	Post-Grad Degree	Below Median	1	Any Poor MH Reported	(2) +1 other adult only
(3) Urban	(4) More than $125k	(2) 23-64	0.584170125	0	Male	0	0	1	1	1	1	White	Post-Grad Degree	At or Above Median	1	Any Poor MH Reported	(2) +1 other adult only
(3) Urban	(4) More than $125k	(2) 23-64	0.223956551	0	Female	0	0	1	1	1	1	White	Post-Grad Degree	Below Median	1	Any Poor MH Reported	(2) +1 other adult only
(3) Urban	(1) Less than $30,000	(88) Removed for disclosure risk	0.939804903	0	Female	0	0	0	1	1	0	Non-White	Less than College Degree	Below Median	1	No Poor MH Reported	(1) Alone
(2) Suburban	(3) $60k to less than $125k	(3) 65+	0.56865483	0	Male	0	0	1	0	1	1	White	Post-Grad Degree	Below Median	1	Any Poor MH Reported	(2) +1 other adult only
(3) Urban	(3) $60k to less than $125k	(88) Removed for disclosure risk	7.664726064	0	Male	0	0	0	0	1	1	Non-White	Less than College Degree	Below Median	1	No Poor MH Reported	(1) Alone
(3) Urban	(2) $30k to less than $60k	(2) 23-64	0.364107234	0	Female	0	0	0	1	1	1	White	Post-Grad Degree	Below Median	1	Any Poor MH Reported	(1) Alone
(3) Urban	(4) More than $125k	(88) Removed for disclosure risk	0.647782259	0	Male	0	0	1	1	1	1	Non-White	Associates/Bachelors Degree	Below Median	1	No Poor MH Reported	(2) +1 other adult only
(3) Urban	(3) $60k to less than $125k	(88) Removed for disclosure risk	0.441262507	0	Male	0	0	1	1	0	1	Non-White	Associates/Bachelors Degree	Below Median	1	Any Poor MH Reported	(2) +1 other adult only
(3) Urban	(3) $60k to less than $125k	(2) 23-64	0.322752022	0	Female	0	0	1	1	1	1	White	Associates/Bachelors Degree	At or Above Median	1	Any Poor MH Reported	(2) +1 other adult only
(3) Urban	(3) $60k to less than $125k	(3) 65+	0.099815277	0	Female	0	0	1	1	1	0	White	Associates/Bachelors Degree	At or Above Median	1	Any Poor MH Reported	(2) +1 other adult only
(2) Suburban	(2) $30k to less than $60k	(2) 23-64	1.131060751	0	Male	0	0	0	1	0	1	White	Post-Grad Degree	Below Median	1	Any Poor MH Reported	(1) Alone
(2) Suburban	(4) More than $125k	(88) Removed for disclosure risk	0.281342894	0	Female	0	0	1	1	1	1	Non-White	Post-Grad Degree	Below Median	0	Any Poor MH Reported	(2) +1 other adult only
(3) Urban	(4) More than $125k	(2) 23-64	0.472349473	0	Male	0	1	1	1	0	1	White	Post-Grad Degree	Below Median	1	Any Poor MH Reported	(3) 1 or 2 kids
(3) Urban	(4) More than $125k	(88) Removed for disclosure risk	0.343556037	0	Female	0	0	0	1	1	1	Non-White	Post-Grad Degree	At or Above Median	1	Any Poor MH Reported	(1) Alone
(3) Urban	(3) $60k to less than $125k	(88) Removed for disclosure risk	1.571953088	0	Male	0	0	0	0	1	0	Non-White	Post-Grad Degree	At or Above Median	1	No Poor MH Reported	(1) Alone
(3) Urban	(3) $60k to less than $125k	(2) 23-64	1.69614347	0	Male	0	0	1	1	0	0	White	Associates/Bachelors Degree	At or Above Median	1	Any Poor MH Reported	(2) +1 other adult only
(3) Urban	(3) $60k to less than $125k	(2) 23-64	1.054545464	0	Male	0	0	1	1	0	0	White	Associates/Bachelors Degree	Below Median	1	Any Poor MH Reported	(2) +1 other adult only
(3) Urban	(2) $30k to less than $60k	(2) 23-64	5.126738313	0	Female	0	1	1	0	0	1	White	Less than College Degree	Below Median	1	Any Poor MH Reported	(3) 1 or 2 kids
(3) Urban	(3) $60k to less than $125k	(88) Removed for disclosure risk	0.785674136	0	Female	0	1	1	0	1	0	Non-White	Post-Grad Degree	At or Above Median	1	Any Poor MH Reported	(3) 1 or 2 kids
(3) Urban	(4) More than $125k	(88) Removed for disclosure risk	0.934028371	0	Male	0	0	1	1	1	1	Non-White	Associates/Bachelors Degree	At or Above Median	1	Any Poor MH Reported	(2) +1 other adult only
(3) Urban	(2) $30k to less than $60k	(2) 23-64	0.354448258	0	Female	0	0	0	1	0	1	White	Post-Grad Degree	At or Above Median	1	Any Poor MH Reported	(1) Alone
(3) Urban	(2) $30k to less than $60k	(2) 23-64	4.536981374	0	Female	0	0	1	0	0	1	White	Less than College Degree	At or Above Median	0	Any Poor MH Reported	(2) +1 other adult only
(3) Urban	(4) More than $125k	(2) 23-64	0.414772579	0	Female	0	1	1	1	1	0	White	Post-Grad Degree	At or Above Median	1	Any Poor MH Reported	(4) 3 or more kids
(3) Urban	(3) $60k to less than $125k	(2) 23-64	0.241899273	0	Female	0	1	1	1	1	1	White	Associates/Bachelors Degree	At or Above Median	1	Any Poor MH Reported	(3) 1 or 2 kids
(2) Suburban	(3) $60k to less than $125k	(88) Removed for disclosure risk	4.918057596	0	Female	1	1	1	1	1	1	Non-White	Less than College Degree	Below Median	1	Any Poor MH Reported	(4) 3 or more kids
(3) Urban	(4) More than $125k	(2) 23-64	0.236713403	0	Female	0	0	1	0	1	1	White	Post-Grad Degree	At or Above Median	1	Any Poor MH Reported	(2) +1 other adult only
(3) Urban	(2) $30k to less than $60k	(88) Removed for disclosure risk	0.224669883	0	Female	0	0	1	1	0	1	Non-White	Post-Grad Degree	At or Above Median	1	No Poor MH Reported	(2) +1 other adult only
(3) Urban	(3) $60k to less than $125k	(3) 65+	0.373831802	0	Male	0	0	1	1	1	1	White	Associates/Bachelors Degree	Below Median	1	No Poor MH Reported	(2) +1 other adult only
(3) Urban	(4) More than $125k	(88) Removed for disclosure risk	0.8444193	0	Male	0	0	1	1	1	1	Non-White	Associates/Bachelors Degree	At or Above Median	1	Any Poor MH Reported	(2) +1 other adult only
(1) Rural	(4) More than $125k	(2) 23-64	0.416902946	0	Female	1	1	1	1	1	0	White	Associates/Bachelors Degree	At or Above Median	1	No Poor MH Reported	(4) 3 or more kids
(3) Urban	(1) Less than $30,000	(88) Removed for disclosure risk	0.441262507	0	Male	0	0	0	1	0	1	Non-White	Associates/Bachelors Degree	At or Above Median	1	No Poor MH Reported	(1) Alone
(3) Urban	(4) More than $125k	(2) 23-64	0.40414888	0	Male	0	1	1	1	1	1	White	Post-Grad Degree	Below Median	0	Any Poor MH Reported	(3) 1 or 2 kids
(2) Suburban	(1) Less than $30,000	(88) Removed for disclosure risk	5.126738313	0	Female	1	1	1	1	1	1	Non-White	Less than College Degree	Below Median	0	No Poor MH Reported	(3) 1 or 2 kids
(3) Urban	(3) $60k to less than $125k	(2) 23-64	0.490899527	0	Female	0	0	1	0	0	0	White	Associates/Bachelors Degree	Below Median	0	Any Poor MH Reported	(2) +1 other adult only
(2) Suburban	(4) More than $125k	(3) 65+	0.343739084	0	Male	0	1	1	1	0	1	White	Post-Grad Degree	At or Above Median	1	Any Poor MH Reported	(3) 1 or 2 kids
(3) Urban	(3) $60k to less than $125k	(1) 18-22	1.055463819	0	Male	0	0	0	1	1	1	White	Associates/Bachelors Degree	At or Above Median	1	Any Poor MH Reported	(1) Alone
(3) Urban	(2) $30k to less than $60k	(3) 65+	0.120252726	0	Female	0	0	0	1	1	1	White	Post-Grad Degree	Below Median	1	No Poor MH Reported	(1) Alone
(3) Urban	(3) $60k to less than $125k	(3) 65+	0.329137937	0	Female	0	0	1	1	0	1	White	Less than College Degree	Below Median	1	Any Poor MH Reported	(2) +1 other adult only
(3) Urban	(3) $60k to less than $125k	(88) Removed for disclosure risk	0.441262507	0	Male	0	0	1	1	0	1	Non-White	Associates/Bachelors Degree	At or Above Median	1	Any Poor MH Reported	(2) +1 other adult only
(3) Urban	(2) $30k to less than $60k	(2) 23-64	1.247221307	0	Male	0	0	0	0	0	0	White	Less than College Degree	Below Median	0	No Poor MH Reported	(1) Alone
(3) Urban	(1) Less than $30,000	(88) Removed for disclosure risk	0.831177778	0	Female	0	0	0	1	1	1	Non-White	Less than College Degree	At or Above Median	1	Any Poor MH Reported	(1) Alone
(3) Urban	(3) $60k to less than $125k	(2) 23-64	0.267915141	0	Female	0	0	1	1	0	0	White	Post-Grad Degree	Below Median	1	Any Poor MH Reported	(2) +1 other adult only
(2) Suburban	(2) $30k to less than $60k	(88) Removed for disclosure risk	2.674042847	0	Female	0	0	0	0	1	1	Non-White	Associates/Bachelors Degree	Below Median	1	Any Poor MH Reported	(1) Alone
(3) Urban	(2) $30k to less than $60k	(2) 23-64	4.918057596	0	Female	0	0	1	1	1	1	White	Less than College Degree	At or Above Median	1	Any Poor MH Reported	(2) +1 other adult only
(3) Urban	(3) $60k to less than $125k	(3) 65+	0.164188437	0	Female	0	0	1	1	1	1	White	Associates/Bachelors Degree	Below Median	1	Any Poor MH Reported	(2) +1 other adult only
(3) Urban	(3) $60k to less than $125k	(88) Removed for disclosure risk	1.229125959	0	Female	0	0	1	1	1	1	Non-White	Associates/Bachelors Degree	At or Above Median	1	No Poor MH Reported	(2) +1 other adult only
(3) Urban	(3) $60k to less than $125k	(88) Removed for disclosure risk	0.292746595	0	Female	0	0	0	1	1	0	Non-White	Associates/Bachelors Degree	Below Median	1	Any Poor MH Reported	(1) Alone
(3) Urban	(1) Less than $30,000	(3) 65+	0.938174953	0	Male	0	0	1	1	1	1	White	Less than College Degree	Below Median	1	No Poor MH Reported	(2) +1 other adult only
(3) Urban	(4) More than $125k	(88) Removed for disclosure risk	1.364244538	0	Male	0	1	1	1	1	1	Non-White	Post-Grad Degree	At or Above Median	1	Any Poor MH Reported	(4) 3 or more kids
(2) Suburban	(2) $30k to less than $60k	(2) 23-64	2.445102526	0	Male	0	0	1	0	1	1	White	Associates/Bachelors Degree	Below Median	0	No Poor MH Reported	(2) +1 other adult only
(3) Urban	(4) More than $125k	(2) 23-64	0.671206669	0	Male	0	0	1	1	0	1	White	Associates/Bachelors Degree	Below Median	1	Any Poor MH Reported	(2) +1 other adult only
(3) Urban	(2) $30k to less than $60k	(88) Removed for disclosure risk	1.075367136	0	Male	0	0	1	1	1	0	Non-White	Associates/Bachelors Degree	At or Above Median	1	Any Poor MH Reported	(2) +1 other adult only
(3) Urban	(3) $60k to less than $125k	(2) 23-64	0.451380711	0	Male	1	0	1	1	0	0	White	Post-Grad Degree	At or Above Median	1	Any Poor MH Reported	(3) 1 or 2 kids
(2) Suburban	(3) $60k to less than $125k	(88) Removed for disclosure risk	1.162374383	0	Female	0	0	1	1	1	0	Non-White	Less than College Degree	At or Above Median	1	No Poor MH Reported	(2) +1 other adult only
(3) Urban	(1) Less than $30,000	(88) Removed for disclosure risk	3.643524379	0	Female	0	1	1	1	1	1	Non-White	Less than College Degree	Below Median	0	Any Poor MH Reported	(3) 1 or 2 kids
(3) Urban	(4) More than $125k	(3) 65+	0.304691269	0	Male	0	0	1	1	1	1	White	Post-Grad Degree	At or Above Median	1	No Poor MH Reported	(2) +1 other adult only
(2) Suburban	(3) $60k to less than $125k	(88) Removed for disclosure risk	0.831517378	0	Female	0	0	1	1	0	1	Non-White	Associates/Bachelors Degree	At or Above Median	1	Any Poor MH Reported	(2) +1 other adult only
(3) Urban	(3) $60k to less than $125k	(88) Removed for disclosure risk	1.357987924	0	Male	0	0	0	1	1	1	Non-White	Associates/Bachelors Degree	Below Median	1	No Poor MH Reported	(1) Alone
(3) Urban	(4) More than $125k	(2) 23-64	0.234975787	0	Female	0	0	1	1	1	1	White	Post-Grad Degree	At or Above Median	1	Any Poor MH Reported	(2) +1 other adult only
(3) Urban	(3) $60k to less than $125k	(2) 23-64	0.349719904	0	Female	0	0	0	1	1	1	White	Post-Grad Degree	At or Above Median	1	Any Poor MH Reported	(1) Alone
(2) Suburban	(2) $30k to less than $60k	(2) 23-64	0.217986285	0	Female	0	0	1	1	1	1	White	Associates/Bachelors Degree	At or Above Median	1	No Poor MH Reported	(2) +1 other adult only
(3) Urban	(1) Less than $30,000	(3) 65+	0.213243941	0	Male	0	0	0	1	0	1	White	Associates/Bachelors Degree	Below Median	0	Any Poor MH Reported	(1) Alone
(2) Suburban	(3) $60k to less than $125k	(3) 65+	0.224241531	0	Female	0	0	1	0	1	1	White	Post-Grad Degree	At or Above Median	1	Any Poor MH Reported	(2) +1 other adult only
(3) Urban	(1) Less than $30,000	(88) Removed for disclosure risk	0.647782259	0	Male	0	0	0	1	1	1	Non-White	Post-Grad Degree	At or Above Median	1	Any Poor MH Reported	(1) Alone
(3) Urban	(4) More than $125k	(88) Removed for disclosure risk	0.910110367	0	Male	0	0	1	0	1	1	Non-White	Post-Grad Degree	At or Above Median	1	Any Poor MH Reported	(2) +1 other adult only
(2) Suburban	(3) $60k to less than $125k	(88) Removed for disclosure risk	4.514456246	0	Female	0	0	1	0	0	1	Non-White	Less than College Degree	Below Median	0	No Poor MH Reported	(2) +1 other adult only
(3) Urban	(2) $30k to less than $60k	(2) 23-64	0.231154709	0	Female	0	0	0	0	1	1	White	Post-Grad Degree	Below Median	1	Any Poor MH Reported	(1) Alone
(3) Urban	(4) More than $125k	(88) Removed for disclosure risk	0.424981926	0	Female	0	1	1	1	1	0	Non-White	Associates/Bachelors Degree	Below Median	0	Any Poor MH Reported	(4) 3 or more kids
(3) Urban	(3) $60k to less than $125k	(3) 65+	0.342150863	0	Female	0	0	0	1	0	1	White	Associates/Bachelors Degree	Below Median	1	Any Poor MH Reported	(1) Alone
(2) Suburban	(3) $60k to less than $125k	(88) Removed for disclosure risk	0.311390974	0	Female	0	0	0	0	1	1	Non-White	Post-Grad Degree	At or Above Median	1	Any Poor MH Reported	(1) Alone
(3) Urban	(2) $30k to less than $60k	(2) 23-64	5.126738313	0	Female	0	0	1	0	1	1	White	Less than College Degree	Below Median	1	Any Poor MH Reported	(2) +1 other adult only
(3) Urban	(3) $60k to less than $125k	(3) 65+	0.124870006	0	Female	0	0	1	1	1	1	White	Associates/Bachelors Degree	Below Median	1	No Poor MH Reported	(2) +1 other adult only
(3) Urban	(4) More than $125k	(88) Removed for disclosure risk	0.501758097	0	Female	0	0	1	1	0	0	Non-White	Associates/Bachelors Degree	Below Median	1	No Poor MH Reported	(2) +1 other adult only
(2) Suburban	(3) $60k to less than $125k	(88) Removed for disclosure risk	0.52686872	0	Female	1	0	1	1	0	1	Non-White	Post-Grad Degree	Below Median	1	Any Poor MH Reported	(3) 1 or 2 kids
(3) Urban	(3) $60k to less than $125k	(2) 23-64	0.721339321	0	Male	0	0	0	1	0	1	White	Associates/Bachelors Degree	Below Median	1	Any Poor MH Reported	(1) Alone
(1) Rural	(2) $30k to less than $60k	(3) 65+	1.033419263	0	Male	0	0	1	1	1	1	White	Less than College Degree	Below Median	1	No Poor MH Reported	(2) +1 other adult only
(3) Urban	(3) $60k to less than $125k	(2) 23-64	0.965500022	0	Female	0	0	1	0	1	1	White	Associates/Bachelors Degree	At or Above Median	0	Any Poor MH Reported	(2) +1 other adult only
(3) Urban	(4) More than $125k	(2) 23-64	0.426870334	0	Male	0	0	1	1	1	1	White	Associates/Bachelors Degree	At or Above Median	1	Any Poor MH Reported	(2) +1 other adult only
(3) Urban	(1) Less than $30,000	(88) Removed for disclosure risk	2.296444172	0	Female	0	0	0	0	1	1	Non-White	Less than College Degree	At or Above Median	1	Any Poor MH Reported	(1) Alone
(3) Urban	(2) $30k to less than $60k	(3) 65+	0.95692641	0	Male	0	0	1	1	1	0	White	Less than College Degree	Below Median	0	Any Poor MH Reported	(2) +1 other adult only
(2) Suburban	(3) $60k to less than $125k	(88) Removed for disclosure risk	3.217339004	0	Male	0	0	1	0	1	0	Non-White	Post-Grad Degree	Below Median	1	Any Poor MH Reported	(2) +1 other adult only
(3) Urban	(2) $30k to less than $60k	(2) 23-64	5.521798489	0	Male	0	0	0	1	0	0	White	Less than College Degree	Below Median	0	No Poor MH Reported	(1) Alone
(3) Urban	(2) $30k to less than $60k	(2) 23-64	2.317244468	0	Male	0	0	0	1	1	1	White	Less than College Degree	Below Median	0	Any Poor MH Reported	(1) Alone
(3) Urban	(3) $60k to less than $125k	(2) 23-64	1.684472222	0	Male	0	0	1	1	1	0	White	Associates/Bachelors Degree	Below Median	0	Any Poor MH Reported	(2) +1 other adult only
(3) Urban	(2) $30k to less than $60k	(88) Removed for disclosure risk	0.448083954	0	Female	0	0	0	1	1	1	Non-White	Post-Grad Degree	At or Above Median	1	Any Poor MH Reported	(1) Alone
(3) Urban	(2) $30k to less than $60k	(3) 65+	0.145546432	0	Female	0	0	1	1	1	1	White	Associates/Bachelors Degree	Below Median	1	No Poor MH Reported	(2) +1 other adult only
(3) Urban	(2) $30k to less than $60k	(2) 23-64	0.399428797	0	Male	1	0	1	1	0	1	White	Post-Grad Degree	At or Above Median	1	Any Poor MH Reported	(3) 1 or 2 kids
(3) Urban	(2) $30k to less than $60k	(2) 23-64	0.230021761	0	Female	0	0	0	1	1	1	White	Associates/Bachelors Degree	At or Above Median	1	Any Poor MH Reported	(1) Alone
(3) Urban	(2) $30k to less than $60k	(2) 23-64	0.298730578	0	Female	0	0	0	0	1	1	White	Associates/Bachelors Degree	At or Above Median	1	Any Poor MH Reported	(1) Alone
(2) Suburban	(3) $60k to less than $125k	(88) Removed for disclosure risk	0.455839183	0	Female	1	0	1	1	0	1	Non-White	Associates/Bachelors Degree	At or Above Median	1	Any Poor MH Reported	(3) 1 or 2 kids
(1) Rural	(2) $30k to less than $60k	(3) 65+	0.474162159	0	Male	0	0	1	0	1	1	White	Associates/Bachelors Degree	Below Median	0	Any Poor MH Reported	(2) +1 other adult only
(3) Urban	(4) More than $125k	(3) 65+	0.256930107	0	Male	0	0	1	1	1	1	White	Post-Grad Degree	At or Above Median	1	No Poor MH Reported	(2) +1 other adult only
(2) Suburban	(4) More than $125k	(88) Removed for disclosure risk	0.300148185	0	Female	0	0	1	1	1	0	Non-White	Post-Grad Degree	Below Median	1	Any Poor MH Reported	(2) +1 other adult only
(1) Rural	(1) Less than $30,000	(3) 65+	0.431014839	0	Female	0	0	1	1	0	1	White	Less than College Degree	Below Median	0	No Poor MH Reported	(2) +1 other adult only
(3) Urban	(1) Less than $30,000	(88) Removed for disclosure risk	2.936123027	0	Female	0	0	1	0	1	1	Non-White	Less than College Degree	Below Median	0	Any Poor MH Reported	(2) +1 other adult only
(3) Urban	(4) More than $125k	(3) 65+	0.32353847	0	Male	0	0	1	1	0	1	White	Post-Grad Degree	At or Above Median	1	No Poor MH Reported	(2) +1 other adult only
(3) Urban	(2) $30k to less than $60k	(2) 23-64	1.785442383	0	Male	0	0	0	1	1	1	White	Associates/Bachelors Degree	Below Median	0	Any Poor MH Reported	(1) Alone
(3) Urban	(4) More than $125k	(2) 23-64	0.394953404	0	Male	0	1	1	1	0	1	White	Post-Grad Degree	At or Above Median	0	Any Poor MH Reported	(3) 1 or 2 kids
(3) Urban	(3) $60k to less than $125k	(88) Removed for disclosure risk	0.441262507	0	Male	0	0	1	0	0	1	Non-White	Associates/Bachelors Degree	At or Above Median	1	Any Poor MH Reported	(2) +1 other adult only
(3) Urban	(3) $60k to less than $125k	(2) 23-64	2.311548938	0	Male	0	0	0	1	1	1	White	Associates/Bachelors Degree	At or Above Median	0	No Poor MH Reported	(1) Alone
(3) Urban	(2) $30k to less than $60k	(3) 65+	3.775091621	0	Female	0	0	0	1	0	0	White	Less than College Degree	Below Median	1	No Poor MH Reported	(1) Alone
(3) Urban	(3) $60k to less than $125k	(2) 23-64	0.150906438	0	Female	0	0	0	1	0	1	White	Associates/Bachelors Degree	Below Median	1	Any Poor MH Reported	(1) Alone
(3) Urban	(4) More than $125k	(2) 23-64	0.276627641	0	Female	1	0	1	1	1	0	White	Post-Grad Degree	At or Above Median	1	Any Poor MH Reported	(3) 1 or 2 kids
(3) Urban	(3) $60k to less than $125k	(88) Removed for disclosure risk	0.709866296	0		0	0	1	0	1	1	Non-White	Post-Grad Degree	At or Above Median	1	Any Poor MH Reported	(2) +1 other adult only
(2) Suburban	(3) $60k to less than $125k	(2) 23-64	0.403581624	0	Male	0	0	0	1	0	1	White	Post-Grad Degree	Below Median	1	No Poor MH Reported	(1) Alone
(3) Urban	(3) $60k to less than $125k	(88) Removed for disclosure risk	0.135517445	0	Female	0	0	1	1	0	0	Non-White	Associates/Bachelors Degree	At or Above Median	1	No Poor MH Reported	(2) +1 other adult only
(3) Urban	(3) $60k to less than $125k	(88) Removed for disclosure risk	0.822861986	0	Male	0	0	1	0	1	1	Non-White	Associates/Bachelors Degree	Below Median	1	Any Poor MH Reported	(2) +1 other adult only
(3) Urban	(4) More than $125k	(2) 23-64	0.570464999	0	Male	0	1	1	1	0	1	White	Post-Grad Degree	Below Median	1	Any Poor MH Reported	(3) 1 or 2 kids
(3) Urban	(1) Less than $30,000	(2) 23-64	1.51759659	0	Female	0	0	0	1	1	0	White	Less than College Degree	Below Median	1	Any Poor MH Reported	(1) Alone
(3) Urban	(4) More than $125k	(2) 23-64	0.423970846	0	Male	0	0	1	1	1	1	White	Post-Grad Degree	At or Above Median	1	Any Poor MH Reported	(2) +1 other adult only
(3) Urban	(4) More than $125k	(2) 23-64	0.538104083	0	Male	1	0	1	1	0	1	White	Post-Grad Degree	At or Above Median	1	Any Poor MH Reported	(3) 1 or 2 kids
(2) Suburban	(4) More than $125k	(3) 65+	0.393887746	0	Male	0	0	1	1	1	1	White	Post-Grad Degree	At or Above Median	1	Any Poor MH Reported	(2) +1 other adult only
(3) Urban	(3) $60k to less than $125k	(3) 65+	0.163785722	0	Female	0	0	1	1	1	1	White	Post-Grad Degree	Below Median	0	Any Poor MH Reported	(2) +1 other adult only
(1) Rural	(3) $60k to less than $125k	(2) 23-64	0.975627731	0	Female	1	1	1	0	1	1	White	Associates/Bachelors Degree	At or Above Median	0	Any Poor MH Reported	(4) 3 or more kids
(2) Suburban	(3) $60k to less than $125k	(3) 65+	0.416601079	0	Male	0	0	1	0	1	1	White	Associates/Bachelors Degree	Below Median	1	No Poor MH Reported	(2) +1 other adult only
(3) Urban		(2) 23-64	0.159981765	0	Female	0	0	1	1	1	1	White	Post-Grad Degree	At or Above Median	1	Any Poor MH Reported	(2) +1 other adult only
(3) Urban	(3) $60k to less than $125k	(2) 23-64	1.261792016	0	Female	0	0	0	1	1	1	White	Associates/Bachelors Degree	Below Median	0	Any Poor MH Reported	(1) Alone
(3) Urban		(88) Removed for disclosure risk	0.18945591	0	Female	0	0	1	1	1	1	Non-White	Associates/Bachelors Degree	Below Median	1	Any Poor MH Reported	(2) +1 other adult only
(1) Rural	(4) More than $125k	(88) Removed for disclosure risk	1.197262017	0	Male	0	0	1	1	1	1	Non-White	Associates/Bachelors Degree	Below Median	1	No Poor MH Reported	(2) +1 other adult only
(3) Urban	(3) $60k to less than $125k	(3) 65+	0.303311555	0	Male	0	0	1	1	1	1	White	Associates/Bachelors Degree	Below Median	1	Any Poor MH Reported	(2) +1 other adult only
(3) Urban	(2) $30k to less than $60k	(2) 23-64	0.484553193	0	Female	0	0	1	1	0	0	White	Associates/Bachelors Degree	Below Median	1	No Poor MH Reported	(2) +1 other adult only
(1) Rural	(2) $30k to less than $60k	(2) 23-64	2.271831454	0	Male	0	0	0	1	1	1	White	Less than College Degree	Below Median	0	Any Poor MH Reported	(1) Alone
(3) Urban	(2) $30k to less than $60k	(3) 65+	0.419351383	0	Male	0	0	0	1	1	1	White	Associates/Bachelors Degree	Below Median	0	No Poor MH Reported	(1) Alone
(3) Urban	(2) $30k to less than $60k	(88) Removed for disclosure risk	0.215280155	0	Female	0	0	0	1	1	1	Non-White	Post-Grad Degree	Below Median	0	Any Poor MH Reported	(1) Alone
(2) Suburban	(1) Less than $30,000	(2) 23-64	0.181213955	0	Female	0	0	0	0	1	1	White	Associates/Bachelors Degree	Below Median	1	No Poor MH Reported	(1) Alone
(2) Suburban	(2) $30k to less than $60k	(2) 23-64	0.70497854	0	Female	0	0	0	0	1	1	White	Associates/Bachelors Degree	At or Above Median	0	Any Poor MH Reported	(1) Alone
(1) Rural	(4) More than $125k	(88) Removed for disclosure risk	3.197921654	0	Male	0	0	1	1	0	0	Non-White	Associates/Bachelors Degree	Below Median	0	No Poor MH Reported	(2) +1 other adult only
(3) Urban	(4) More than $125k	(88) Removed for disclosure risk	0.491437528	0	Male	0	0	1	1	1	1	Non-White	Associates/Bachelors Degree	Below Median	1	No Poor MH Reported	(2) +1 other adult only
(3) Urban	(4) More than $125k	(2) 23-64	0.434173956	0	Female	1	1	1	1	1	1	White	Associates/Bachelors Degree	At or Above Median	1	Any Poor MH Reported	(4) 3 or more kids
(1) Rural	(3) $60k to less than $125k	(3) 65+	0.332668936	0	Male	0	0	1	0	1	1	White	Post-Grad Degree	At or Above Median	1	Any Poor MH Reported	(2) +1 other adult only
(3) Urban	(4) More than $125k	(2) 23-64	0.697498925	0	Male	0	0	1	1	0	1	White	Post-Grad Degree	Below Median	0	No Poor MH Reported	(2) +1 other adult only
(1) Rural	(2) $30k to less than $60k	(2) 23-64	4.536981374	0	Female	0	0	1	1	1	1	White	Less than College Degree	Below Median	1	Any Poor MH Reported	(2) +1 other adult only
(1) Rural	(4) More than $125k	(88) Removed for disclosure risk	0.299154024	0	Female	0	0	0	1	1	0	Non-White	Post-Grad Degree	At or Above Median	1	Any Poor MH Reported	(1) Alone
(3) Urban	(3) $60k to less than $125k	(88) Removed for disclosure risk	2.241045225	0	Male	0	0	1	1	0	0	Non-White	Post-Grad Degree	At or Above Median	1	Any Poor MH Reported	(2) +1 other adult only
(3) Urban	(4) More than $125k	(2) 23-64	0.321960389	0	Female	1	0	1	1	1	1	White	Post-Grad Degree	At or Above Median	1	Any Poor MH Reported	(3) 1 or 2 kids
(3) Urban	(4) More than $125k	(88) Removed for disclosure risk	1.92033389	0	Male	0	0	1	1	0	0	Non-White	Less than College Degree	Below Median	0	No Poor MH Reported	(2) +1 other adult only
(3) Urban	(2) $30k to less than $60k	(88) Removed for disclosure risk	0.785674136	0	Female	0	0	1	0	1	1	Non-White	Associates/Bachelors Degree	At or Above Median	1	Any Poor MH Reported	(2) +1 other adult only
(3) Urban	(3) $60k to less than $125k	(2) 23-64	0.485838092	0	Male	0	1	1	1	0	1	White	Post-Grad Degree	At or Above Median	1	Any Poor MH Reported	(3) 1 or 2 kids
(3) Urban	(2) $30k to less than $60k	(2) 23-64	0.175919493	0	Female	0	0	0	1	0	1	White	Post-Grad Degree	At or Above Median	1	Any Poor MH Reported	(1) Alone
(2) Suburban		(88) Removed for disclosure risk	0.674384012	0	Female	0	1	1	1	1	1	Non-White	Post-Grad Degree	At or Above Median	1	Any Poor MH Reported	(3) 1 or 2 kids
(1) Rural	(2) $30k to less than $60k	(3) 65+	0.269942007	0	Female	0	0	0	0	1	1	White	Associates/Bachelors Degree	Below Median	0	No Poor MH Reported	(1) Alone
(3) Urban	(4) More than $125k	(2) 23-64	0.210352836	0	Female	0	1	1	1	1	1	White	Post-Grad Degree	Below Median	0	Any Poor MH Reported	(3) 1 or 2 kids
(2) Suburban	(3) $60k to less than $125k	(88) Removed for disclosure risk	0.253191085	0	Female	0	0	0	1	1	1	Non-White	Post-Grad Degree	Below Median	1	Any Poor MH Reported	(1) Alone
(1) Rural	(2) $30k to less than $60k	(88) Removed for disclosure risk	4.263833345	0	Male	1	1	1	0	0	1	Non-White	Less than College Degree	At or Above Median	1	No Poor MH Reported	(4) 3 or more kids
(1) Rural	(2) $30k to less than $60k	(88) Removed for disclosure risk	1.730385517	0	Male	0	0	0	0	1	1	Non-White	Associates/Bachelors Degree	At or Above Median	1	No Poor MH Reported	(1) Alone
(1) Rural	(2) $30k to less than $60k	(3) 65+	0.474162159	0	Male	0	0	1	0	1	1	White	Associates/Bachelors Degree	At or Above Median	1	Any Poor MH Reported	(2) +1 other adult only
(2) Suburban	(3) $60k to less than $125k	(88) Removed for disclosure risk	0.956070611	0	Female	0	0	1	1	1	1	Non-White	Associates/Bachelors Degree	At or Above Median	1	Any Poor MH Reported	(2) +1 other adult only
(3) Urban	(4) More than $125k	(88) Removed for disclosure risk	3.894113661	0	Male	1	0	1	0	1	0	Non-White	Post-Grad Degree	At or Above Median	1	Any Poor MH Reported	(4) 3 or more kids
(2) Suburban	(3) $60k to less than $125k	(88) Removed for disclosure risk	0.956070611	0	Female	0	0	1	1	1	0	Non-White	Less than College Degree	Below Median	1	Any Poor MH Reported	(2) +1 other adult only
(3) Urban	(1) Less than $30,000	(88) Removed for disclosure risk	0.275064607	0	Female	0	0	0	1	0	1	Non-White	Associates/Bachelors Degree	Below Median	1	Any Poor MH Reported	(1) Alone
(2) Suburban	(2) $30k to less than $60k	(88) Removed for disclosure risk	1.006679848	0	Female	0	0	0	1	1	0	Non-White	Less than College Degree	Below Median	1	Any Poor MH Reported	(1) Alone
(3) Urban	(4) More than $125k	(88) Removed for disclosure risk	0.326017835	0	Female	0	0	0	1	1	1	Non-White	Associates/Bachelors Degree	At or Above Median	1	Any Poor MH Reported	(1) Alone
(3) Urban	(4) More than $125k	(2) 23-64	0.47720916	0	Male	0	0	1	1	1	1	White	Post-Grad Degree	Below Median	1	No Poor MH Reported	(2) +1 other adult only
(3) Urban	(4) More than $125k	(2) 23-64	0.173235425	0	Female	0	0	1	1	1	1	White	Post-Grad Degree	At or Above Median	1	Any Poor MH Reported	(2) +1 other adult only
(3) Urban		(2) 23-64	0.276627641	0	Female	1	0	1	1	1	0	White	Associates/Bachelors Degree	At or Above Median	1	Any Poor MH Reported	(3) 1 or 2 kids
(3) Urban	(3) $60k to less than $125k	(88) Removed for disclosure risk	0.441262507	0	Male	0	0	1	0	0	1	Non-White	Associates/Bachelors Degree	At or Above Median	1	No Poor MH Reported	(2) +1 other adult only
(2) Suburban	(3) $60k to less than $125k	(88) Removed for disclosure risk	1.010944682	0	Female	0	0	1	1	1	1	Non-White	Associates/Bachelors Degree	Below Median	1	Any Poor MH Reported	(2) +1 other adult only
(3) Urban	(3) $60k to less than $125k	(2) 23-64	0.260599304	0	Female	0	0	1	1	0	1	White	Post-Grad Degree	At or Above Median	1	Any Poor MH Reported	(2) +1 other adult only
(3) Urban	(3) $60k to less than $125k	(2) 23-64	0.169374947	0	Female	0	0	1	1	0	1	White	Post-Grad Degree	At or Above Median	1	Any Poor MH Reported	(2) +1 other adult only
(3) Urban	(4) More than $125k	(2) 23-64	0.207956677	0	Female	0	0	1	1	0	1	White	Associates/Bachelors Degree	Below Median	0	No Poor MH Reported	(2) +1 other adult only
(3) Urban	(4) More than $125k	(1) 18-22	2.668795818	0	Male	1	1	1	1	1	1	White	Associates/Bachelors Degree	At or Above Median	0	Any Poor MH Reported	(4) 3 or more kids
(3) Urban	(2) $30k to less than $60k	(2) 23-64	1.334635202	0	Male	0	0	1	1	1	1	White	Less than College Degree	At or Above Median	1	No Poor MH Reported	(2) +1 other adult only
(2) Suburban	(4) More than $125k	(88) Removed for disclosure risk	2.19460803	0	Male	1	0	1	1	0	0	Non-White	Associates/Bachelors Degree	Below Median	0	No Poor MH Reported	(3) 1 or 2 kids
(3) Urban	(2) $30k to less than $60k	(2) 23-64	4.536981374	0	Female	0	0	1	0	1	1	White	Less than College Degree	At or Above Median	1	Any Poor MH Reported	(2) +1 other adult only
(3) Urban	(3) $60k to less than $125k	(2) 23-64	0.793200697	0	Male	0	0	0	1	1	1	White	Associates/Bachelors Degree	At or Above Median	1	Any Poor MH Reported	(1) Alone
(3) Urban	(4) More than $125k	(88) Removed for disclosure risk	0.997747963	0	Male	1	0	1	0	1	1	Non-White	Associates/Bachelors Degree	At or Above Median	1	Any Poor MH Reported	(3) 1 or 2 kids
(3) Urban	(2) $30k to less than $60k	(3) 65+	0.396070855	0	Female	0	0	1	0	1	1	White	Less than College Degree	Below Median	1		(2) +1 other adult only
(3) Urban	(4) More than $125k	(3) 65+	0.268991161	0	Male	0	0	1	1	0	1	White	Post-Grad Degree	Below Median	1	Any Poor MH Reported	(2) +1 other adult only
(3) Urban	(4) More than $125k	(2) 23-64	0.307586049	0	Female	0	1	1	1	0	0	White	Associates/Bachelors Degree	At or Above Median	0	No Poor MH Reported	(3) 1 or 2 kids
(3) Urban	(4) More than $125k	(2) 23-64	0.272407033	0	Female	0	1	1	1	1	1	White	Associates/Bachelors Degree	At or Above Median	0	Any Poor MH Reported	(3) 1 or 2 kids
(2) Suburban	(2) $30k to less than $60k	(2) 23-64	0.221419841	0	Female	0	1	1	1	1	1	White	Associates/Bachelors Degree	Below Median	1	Any Poor MH Reported	(3) 1 or 2 kids
(2) Suburban	(2) $30k to less than $60k	(2) 23-64	4.536981374	0	Female	0	0	0	1	1	0	White	Less than College Degree	At or Above Median	1	Any Poor MH Reported	(1) Alone
(3) Urban	(3) $60k to less than $125k	(2) 23-64	0.150536301	0	Female	0	0	0	1	1	1	White	Post-Grad Degree	At or Above Median	1	Any Poor MH Reported	(1) Alone
(3) Urban	(2) $30k to less than $60k	(88) Removed for disclosure risk	0.416856448	0	Female	0	0	0	1	1	0	Non-White	Post-Grad Degree	Below Median	1	Any Poor MH Reported	(1) Alone
(3) Urban	(3) $60k to less than $125k	(2) 23-64	0.251566086	0	Female	0	0	0	1	1	1	White	Associates/Bachelors Degree	At or Above Median	1	Any Poor MH Reported	(1) Alone
(3) Urban	(3) $60k to less than $125k	(3) 65+	0.33672981	0	Male	0	0	1	0	1	1	White	Associates/Bachelors Degree	Below Median	1	No Poor MH Reported	(2) +1 other adult only
(2) Suburban	(3) $60k to less than $125k	(88) Removed for disclosure risk	0.278940983	0	Female	0	0	0	1	0	0	Non-White	Associates/Bachelors Degree	Below Median	1	No Poor MH Reported	(1) Alone
(3) Urban	(3) $60k to less than $125k	(2) 23-64	0.307586049	0	Female	0	1	0	0	1	1	White	Associates/Bachelors Degree	At or Above Median	1	Any Poor MH Reported	(3) 1 or 2 kids
(3) Urban	(3) $60k to less than $125k	(2) 23-64	0.459026757	0	Male	0	0	1	1	1	1	White	Associates/Bachelors Degree	At or Above Median	1	Any Poor MH Reported	(2) +1 other adult only
(3) Urban	(3) $60k to less than $125k	(88) Removed for disclosure risk	0.366999384	0	Female	0	1	0	1	1	1	Non-White	Associates/Bachelors Degree	Below Median	0	Any Poor MH Reported	(3) 1 or 2 kids
(3) Urban	(3) $60k to less than $125k	(2) 23-64	0.492413333	0	Female	1	1	1	1	0	0	White	Associates/Bachelors Degree	At or Above Median	1	Any Poor MH Reported	(4) 3 or more kids
(2) Suburban	(2) $30k to less than $60k	(2) 23-64	0.429045708	0	Female	0	1	1	0	1	1	White	Associates/Bachelors Degree	At or Above Median	1	Any Poor MH Reported	(3) 1 or 2 kids
(3) Urban	(4) More than $125k	(88) Removed for disclosure risk	1.572368661	0	Female	0	1	1	1	0	1	Non-White	Associates/Bachelors Degree	Below Median	0	No Poor MH Reported	(3) 1 or 2 kids
(3) Urban	(2) $30k to less than $60k	(2) 23-64	0.793200697	0	Male	0	0	0	1	1	0	White	Associates/Bachelors Degree	Below Median	1	Any Poor MH Reported	(1) Alone
(3) Urban	(2) $30k to less than $60k	(3) 65+	0.088345352	0	Female	0	0	0	0	1	1	White	Associates/Bachelors Degree	At or Above Median	1	Any Poor MH Reported	(1) Alone
(1) Rural	(1) Less than $30,000	(2) 23-64	1.76797311	0	Female	0	0	1	0	0	1	White	Less than College Degree	Below Median	1	Any Poor MH Reported	(2) +1 other adult only
(2) Suburban	(3) $60k to less than $125k	(88) Removed for disclosure risk	0.274612457	0	Female	0	0	0	1	0	1	Non-White	Associates/Bachelors Degree	Below Median	1	Any Poor MH Reported	(1) Alone
(3) Urban	(2) $30k to less than $60k	(2) 23-64	0.391236704	0	Female	0	0	1	1	1	0	White	Post-Grad Degree	At or Above Median	1	Any Poor MH Reported	(2) +1 other adult only
(3) Urban	(3) $60k to less than $125k	(88) Removed for disclosure risk	4.536981374	0	Female	0	0	1	1	1	1	Non-White	Less than College Degree	Below Median	1	Any Poor MH Reported	(2) +1 other adult only
(3) Urban	(4) More than $125k	(2) 23-64	0.170242545	0	Female	0	0	1	1	0	0	White	Associates/Bachelors Degree	At or Above Median	1	Any Poor MH Reported	(2) +1 other adult only
(3) Urban	(3) $60k to less than $125k	(3) 65+	0.115971572	0	Female	0	0	1	1	1	1	White	Associates/Bachelors Degree	Below Median	1	Any Poor MH Reported	(2) +1 other adult only
(3) Urban	(2) $30k to less than $60k	(2) 23-64	0.312395095	0	Female	0	0	0	0	0	1	White	Associates/Bachelors Degree	Below Median	1	No Poor MH Reported	(1) Alone
(3) Urban	(3) $60k to less than $125k	(3) 65+	0.270589876	0	Male	0	0	1	0	1	1	White	Post-Grad Degree	Below Median	0	Any Poor MH Reported	(2) +1 other adult only
(3) Urban	(3) $60k to less than $125k	(3) 65+	0.926046256	0	Male	0	0	0	0	1	1	White	Less than College Degree	Below Median	1	No Poor MH Reported	(1) Alone
(2) Suburban	(4) More than $125k	(3) 65+	0.259489885	0	Female	0	0	1	0	1	1	White	Associates/Bachelors Degree	Below Median	1	No Poor MH Reported	(2) +1 other adult only
(3) Urban	(3) $60k to less than $125k	(2) 23-64	0.481804884	0	Female	0	0	0	0	1	1	White	Post-Grad Degree	Below Median	0	Any Poor MH Reported	(1) Alone
(3) Urban	(3) $60k to less than $125k	(3) 65+	0.12650242	0	Female	0	0	1	1	1	1	White	Post-Grad Degree	At or Above Median	1	No Poor MH Reported	(2) +1 other adult only
(3) Urban	(4) More than $125k	(3) 65+	0.088309031	0	Female	0	0	1	1	1	1	White	Post-Grad Degree	At or Above Median	1	Any Poor MH Reported	(2) +1 other adult only
(3) Urban	(3) $60k to less than $125k	(2) 23-64	0.62342622	0	Female	0	0	1	1	1	1	White	Associates/Bachelors Degree	At or Above Median	1	Any Poor MH Reported	(2) +1 other adult only
(3) Urban	(3) $60k to less than $125k	(2) 23-64	1.039017413	0	Male	0	0	1	0	1	1	White	Associates/Bachelors Degree	At or Above Median	1	Any Poor MH Reported	(2) +1 other adult only
(2) Suburban	(3) $60k to less than $125k	(88) Removed for disclosure risk	0.831517378	0	Female	0	0	1	0	1	1	Non-White	Associates/Bachelors Degree	Below Median	1	Any Poor MH Reported	(2) +1 other adult only
(3) Urban	(1) Less than $30,000	(3) 65+	4.071785036	0	Female	0	0	1	0	1	1	White	Less than College Degree	Below Median	0	Any Poor MH Reported	(2) +1 other adult only
(3) Urban	(3) $60k to less than $125k	(3) 65+	0.32444885	0	Male	0	0	1	1	1	1	White	Post-Grad Degree	At or Above Median	1	Any Poor MH Reported	(2) +1 other adult only
(3) Urban	(4) More than $125k	(88) Removed for disclosure risk	2.26274243	0	Male	0	1	1	1	1	1	Non-White	Post-Grad Degree	At or Above Median	1	Any Poor MH Reported	(3) 1 or 2 kids
(3) Urban		(3) 65+	0.173461697	0	Female	0	0	0	1	0	1	White	Associates/Bachelors Degree	Below Median	1	Any Poor MH Reported	(1) Alone
(2) Suburban	(4) More than $125k	(88) Removed for disclosure risk	0.780729654	0	Female	0	0	1	1	0	0	Non-White	Associates/Bachelors Degree	At or Above Median	1	Any Poor MH Reported	(2) +1 other adult only
(2) Suburban	(3) $60k to less than $125k	(3) 65+	0.732937013	0	Female	0	0	1	0	0	1	White	Less than College Degree	At or Above Median	1	No Poor MH Reported	(2) +1 other adult only
(3) Urban	(4) More than $125k	(2) 23-64	0.59443989	0	Male	0	0	1	1	1	1	White	Associates/Bachelors Degree	Below Median	1	No Poor MH Reported	(2) +1 other adult only
(2) Suburban	(2) $30k to less than $60k	(2) 23-64	0.586616948	0	Female	0	0	1	0	1	1	White	Less than College Degree	Below Median	1	Any Poor MH Reported	(2) +1 other adult only
(3) Urban	(4) More than $125k	(2) 23-64	0.23667833	0	Female	0	0	1	1	1	1	White	Post-Grad Degree	At or Above Median	0	Any Poor MH Reported	(2) +1 other adult only
(3) Urban	(2) $30k to less than $60k	(3) 65+	3.496402778	0	Female	0	0	0	1	0	0	White	Less than College Degree	Below Median	1	Any Poor MH Reported	(1) Alone
(2) Suburban	(3) $60k to less than $125k	(88) Removed for disclosure risk	0.554758317	0	Female	0	1	1	0	1	1	Non-White	Associates/Bachelors Degree	At or Above Median	1	Any Poor MH Reported	(3) 1 or 2 kids
(3) Urban	(3) $60k to less than $125k	(2) 23-64	1.326092246	0	Female	0	0	0	1	0	0	White	Less than College Degree	At or Above Median	1	Any Poor MH Reported	(1) Alone
(3) Urban	(3) $60k to less than $125k	(3) 65+	1.069208029	0	Male	0	0	1	0	0	1	White	Less than College Degree	Below Median	1	Any Poor MH Reported	(2) +1 other adult only
(1) Rural	(3) $60k to less than $125k	(88) Removed for disclosure risk	0.521327642	0	Female	1	0	0	1	0	1	Non-White	Post-Grad Degree	At or Above Median	0	Any Poor MH Reported	(3) 1 or 2 kids
(1) Rural	(4) More than $125k	(2) 23-64	1.327719919	0	Male	0	0	1	1	0	1	White	Associates/Bachelors Degree	Below Median	1	Any Poor MH Reported	(2) +1 other adult only
(1) Rural	(3) $60k to less than $125k	(88) Removed for disclosure risk	3.324655823	0	Male	0	0	1	1	1	1	Non-White	Less than College Degree	Below Median	1	Any Poor MH Reported	(2) +1 other adult only
(2) Suburban		(3) 65+	0.98209171	0	Male	0	0	1	1	1	1	White	Associates/Bachelors Degree	Below Median	1	No Poor MH Reported	(2) +1 other adult only
(3) Urban	(1) Less than $30,000	(2) 23-64	0.170242545	0	Female	0	0	0	1	1	1	White	Post-Grad Degree	At or Above Median	1	Any Poor MH Reported	(1) Alone
(3) Urban	(3) $60k to less than $125k	(3) 65+	0.093031769	0	Female	0	0	0	0	1	1	White	Associates/Bachelors Degree	At or Above Median	1	No Poor MH Reported	(1) Alone
(3) Urban	(2) $30k to less than $60k	(2) 23-64	0.195607284	0	Female	0	0	0	1	1	1	White	Associates/Bachelors Degree	At or Above Median	1	No Poor MH Reported	(1) Alone
(3) Urban	(4) More than $125k	(2) 23-64	0.195607284	0	Female	0	1	1	1	1	0	White	Associates/Bachelors Degree	At or Above Median	1	Any Poor MH Reported	(3) 1 or 2 kids
(3) Urban	(1) Less than $30,000	(88) Removed for disclosure risk	1.057358576	0	Male	0	0	0	0	0	1	Non-White	Less than College Degree	Below Median	1	No Poor MH Reported	(1) Alone
(3) Urban	(3) $60k to less than $125k	(2) 23-64	0.824032713	0	Female	0	1	1	0	1	1	White	Less than College Degree	At or Above Median	1	Any Poor MH Reported	(3) 1 or 2 kids
(3) Urban	(4) More than $125k	(88) Removed for disclosure risk	1.304405599	0	Female	0	0	1	1	1	1	Non-White	Associates/Bachelors Degree	At or Above Median	1	No Poor MH Reported	(2) +1 other adult only
(3) Urban	(4) More than $125k	(2) 23-64	1.096191263	0	Male	0	0	1	1	1	0	White	Associates/Bachelors Degree	At or Above Median	1	Any Poor MH Reported	(2) +1 other adult only
(3) Urban	(4) More than $125k	(2) 23-64	0.150536301	0	Female	0	0	1	1	1	1	White	Post-Grad Degree	At or Above Median	1	No Poor MH Reported	(2) +1 other adult only
(1) Rural	(3) $60k to less than $125k	(2) 23-64	2.452888115	0	Male	0	0	1	0	1	1	White	Less than College Degree	Below Median	1	No Poor MH Reported	(2) +1 other adult only
(3) Urban	(2) $30k to less than $60k	(2) 23-64	0.58271381	0	Male	0	0	1	1	1	1	White	Associates/Bachelors Degree	Below Median	0	Any Poor MH Reported	(2) +1 other adult only
(3) Urban	(2) $30k to less than $60k	(88) Removed for disclosure risk	6.549650048	0	Female	1	1	1	1	1	1	Non-White	Less than College Degree	At or Above Median	1	Any Poor MH Reported	(4) 3 or more kids
(3) Urban	(3) $60k to less than $125k	(2) 23-64	0.327438715	0	Female	0	0	1	0	1	1	White	Associates/Bachelors Degree	At or Above Median	1	Any Poor MH Reported	(2) +1 other adult only
(2) Suburban	(3) $60k to less than $125k	(2) 23-64	0.931289119	0	Female	0	0	1	0	1	1	White	Associates/Bachelors Degree	Below Median	0	No Poor MH Reported	(2) +1 other adult only
(3) Urban	(4) More than $125k	(2) 23-64	0.362348759	0	Female	0	1	1	1	1	1	White	Post-Grad Degree	At or Above Median	1	Any Poor MH Reported	(3) 1 or 2 kids
(2) Suburban	(3) $60k to less than $125k	(2) 23-64	2.091766123	0	Male	0	0	1	1	1	0	White	Less than College Degree	Below Median	0	Any Poor MH Reported	(2) +1 other adult only
(1) Rural	(2) $30k to less than $60k	(88) Removed for disclosure risk	4.263833345	0	Male	0	0	0	1	0	0	Non-White	Less than College Degree	At or Above Median	1	Any Poor MH Reported	(1) Alone
(3) Urban	(3) $60k to less than $125k	(3) 65+	0.288402479	0	Male	0	0	1	1	1	1	White	Post-Grad Degree	Below Median	1	No Poor MH Reported	(2) +1 other adult only
(3) Urban	(2) $30k to less than $60k	(2) 23-64	0.859968918	0	Male	0	0	0	1	1	1	White	Associates/Bachelors Degree	Below Median	1	Any Poor MH Reported	(1) Alone
(3) Urban	(2) $30k to less than $60k	(3) 65+	0.20381821	0	Female	0	0	0	1	1	1	White	Post-Grad Degree	At or Above Median	1	No Poor MH Reported	(1) Alone
(3) Urban		(3) 65+	0.090610104	0	Female	0	0	0	1	1	1	White	Post-Grad Degree	Below Median	1	Any Poor MH Reported	(1) Alone
(3) Urban	(4) More than $125k	(2) 23-64	0.236713403	0	Female	0	1	1	1	1	1	White	Associates/Bachelors Degree	At or Above Median	0	Any Poor MH Reported	(3) 1 or 2 kids
(1) Rural	(3) $60k to less than $125k	(88) Removed for disclosure risk	0.95097791	0	Female	0	0	1	1	0	1	Non-White	Less than College Degree	Below Median	1	No Poor MH Reported	(2) +1 other adult only
(3) Urban		(3) 65+	0.263305126	0	Male	0	0	1	1	1	1	White	Associates/Bachelors Degree	Below Median	1	No Poor MH Reported	(2) +1 other adult only
(3) Urban	(3) $60k to less than $125k	(2) 23-64	2.404089665	0	Male	1	0	1	0	1	1	White	Less than College Degree	At or Above Median	1	Any Poor MH Reported	(3) 1 or 2 kids
(1) Rural	(4) More than $125k	(2) 23-64	1.110428596	0	Female	0	0	1	0	1	1	White	Associates/Bachelors Degree	Below Median	0	No Poor MH Reported	(2) +1 other adult only
(3) Urban	(4) More than $125k	(2) 23-64	0.237295432	0	Female	0	0	1	0	1	1	White	Associates/Bachelors Degree	Below Median	0	Any Poor MH Reported	(2) +1 other adult only
(3) Urban	(3) $60k to less than $125k	(3) 65+	0.101431709	0	Female	0	0	0	0	0	1	White	Associates/Bachelors Degree	At or Above Median	1	Any Poor MH Reported	(1) Alone
(1) Rural	(3) $60k to less than $125k	(3) 65+	0.675052155	0	Female	0	0	0	0	1	1	White	Associates/Bachelors Degree	At or Above Median	1	Any Poor MH Reported	(1) Alone
(1) Rural	(2) $30k to less than $60k	(2) 23-64	0.961661431	0	Female	0	0	1	0	1	1	White	Less than College Degree	At or Above Median	1	Any Poor MH Reported	(2) +1 other adult only
(2) Suburban	(1) Less than $30,000	(2) 23-64	2.518068539	0	Male	0	0	0	0	1	1	White	Less than College Degree	Below Median	0	No Poor MH Reported	(1) Alone
(3) Urban	(4) More than $125k	(2) 23-64	0.390515049	0	Female	1	1	1	1	1	1	White	Post-Grad Degree	At or Above Median	1	Any Poor MH Reported	(4) 3 or more kids
(3) Urban	(3) $60k to less than $125k	(2) 23-64	0.172472261	0	Female	0	0	0	1	1	1	White	Associates/Bachelors Degree	At or Above Median	1	No Poor MH Reported	(1) Alone
(3) Urban	(3) $60k to less than $125k	(88) Removed for disclosure risk	1.190411061	0	Female	1	0	1	1	1	1	Non-White	Associates/Bachelors Degree	At or Above Median	1	Any Poor MH Reported	(3) 1 or 2 kids
(3) Urban	(2) $30k to less than $60k	(2) 23-64	0.793200697	0	Male	0	0	0	1	0	0	White	Associates/Bachelors Degree	Below Median	0	No Poor MH Reported	(1) Alone
(3) Urban	(3) $60k to less than $125k	(3) 65+	0.3130301	0	Male	0	0	1	0	1	1	White	Post-Grad Degree	Below Median	1	Any Poor MH Reported	(2) +1 other adult only
