# Supplementary material for: Demographic, social, and behavioral correlates of SARS-CoV-2 seropositivity in a representative, population-based study of Minnesota residents
Source: PLoS One. 2023 Jun 15;18(6):e0279660. doi: 10.1371/journal.pone.0279660 (PMC10270347; doi:10.1371/journal.pone.0279660)
Supplement: S2 File — (XLSX) [file pone.0279660.s002.xlsx]

## Sheet: Sheet1
Data dictionary for Minnesota COVID-19 Antibody Study analytic file published in PLOS ONE
Variable	Description	Values
pos	COVID-19 Seropositivity	0 = 'No' 1 = 'Yes'
P_DENSE	County Level rurality	1 = '(1) Rural' 2 = '(2) Suburban' 3 = '(3) Urban'
AGE_BANNER	Age group	1 = '(1) 18-22' 2 = '(2) 23-64' 3 = '(3) 65+' 88 = '(88) Removed for disclosure risk'
Sex	Respondent sex	1 = 'Male' 2 = 'Female'
whitey	Respondent race	0 = 'Non-White' 1 = 'White'
INC_BANNER	Household income	1 = '(1) Less than $30,000' 2 = '(2) $30k to less than $60k' 3 = '(3) $60k to less than $125k' 4 = '(4) More than $125k'
edu	Educational Attainment	0 = 'Less than College Degree' 1 = 'Associates/Bachelors Degree' 2 = 'Post-Grad Degree'
HHBanner	Household Size	1 = '(1) Alone' 2 = '(2) +1 other adult only' 3 = '(3) 1 or 2 kids' 4 = '(4) 3 or more kids' 5 = '(5) Other'
HH05	Child aged 0-5 years in household	0 = 'No' 1 = 'Yes'
HH617	Child aged 6-17 years in household	0 = 'No' 1 = 'Yes'
HH18tot	Person aged 18 + years (*not counting participant)	0 = 'No' 1 = 'Yes'
GenH	General health status	0 = ' Good/fair/poor' 1 = 'Excellent/very good'
CovSx	Reported COVID-related symptoms	0 = 'No' 1 = 'Yes'
HiRisk	Reported high-risk health condition	0 = 'No' 1 = 'Yes'
MHbi	Reported any poor mental health days	0 = 'No Poor MH Reported' 1 = 'Any Poor MH Reported'
ObMed	Above or below median number of COVID-19 mitigation factor reported (median = 10)	0 = 'Below Median' 1 = 'At or Above Median'
Big2bi	Reported both social distancing and mask wearing	0 = 'No' 1 = 'Yes'
NORM_WEIGHT	Sampling weight	continuous
